# Supplementary material for: The evolutionary history of holometabolous insects inferred from transcriptome-based phylogeny and comprehensive morphological data
Source: BMC Evol Biol. 2014 Mar 20;14:52. doi: 10.1186/1471-2148-14-52 (PMC4000048; doi:10.1186/1471-2148-14-52)
Supplement: Additional file 6: Table S1 — Species for which new transcriptome data were generated, with collecting and preservation information. This table gives all available metadata for the species for which new transcriptome data were generated in this study, including, for example, collecting information, species identifying person, sex and stage, preservation details. [file 1471-2148-14-52-S6.xls]

## Sheet: Sheet1
Table S1. Species for which new transcriptome data were generated, with collecting and preservation information.
Order	Family	Genus, Species	Number, sex and stage of specimens used for RNA extraction	sample locality, date	leg.	det.	Preservation method
Hymenoptera	Xyelidae	Xyela alpigena	5 larvae (whole specimens)	Austria, Styria, Stoderzinken near Gröbming; 2011-07-02 from Pinus cembra	E. Altenhofer	E. Altenhofer	smashed alive in RNAlater, stored at 4 °C
Raphidioptera	Raphidiidae	Raphidia ariadne	2 adult males and 2 adult females (whole specimen)	Greece, Crete: - 5km S Anogia, 880m; 2009-05-13 and 2009-05-15 coordinates: 35°16,386'N ; 24°53,400'E - 1km W Lakki, 570m; 2011-05-11 Coordinates: 35°23,569'N ; 23°55,718'E all bred ex ovo from a female, hatched end of May 2011	U. Aspöck, H. Aspöck	U. Aspöck, H. Aspöck	preserved alive in liquid nitrogen, stored at – 80°C and on dry ice
Neuroptera	Nevrorthidae	Nevrorthus apatelios	1 adult (whole specimen)	Italy, Barcis, Friaul; 2009-07-29	U. Aspöck, H. Aspöck, D. Zimmermann	Ulrike Aspöck, Horst Aspöck, Dominique Zimmermann	preserved alive in liquid nitrogen at 2013-07-31, stored at – 80°C and on dry ice
Megaloptera	Sialidae	Sialis lutaria	1 adult specimen (whole specimen)	Germany, North Rhine-Westphalia, Bonn-Röttgen; May 2011	K. Meusemann, R. S. Peters, B. Misof	K. Meusemann, R. S. Peters, B. Misof	preserved alive in liquid nitrogen, stored at – 80°C and on dry ice
Megaloptera	Corydalidae	Corydalinae sp.	1 larva (half of 1 specimen)	China, River 5 km south of Xing Ping; May 2011	R. Beutel	U. Aspöck, H. Aspöck	smashed alive in RNAlater, stored at 4 °C, later at – 80 °C and on dry ice
Coleoptera	Cupedidae	Priacma serrata	1 adult male (whole specimen)	USA, Montana Gallatin Co., Bouemann Creek Trail; 2011-06-21 coordinates: 45.59077°N, 111.02486°W	C. Hart, F. Etzler	M. A. Ivie	smashed alive in RNAlater, stored at 4 °C
Coleoptera	Carabidae	Carabus granulatus	2 adult specimens (head and thorax only)	Germany, Lower Saxony, Peverstorf; 2011-08-12	K. Schütte, M. Kubiak, R. S. Peters, K. Meusemann	R. S. Peters	smashed alive in RNAlater, stored at 4 °C, stored at – 80 °C
Strepsiptera	Mengenillidae	Mengenilla moldrzyki	cDNA used from Niehuis et al. 2012; 7 adultes males (whole specimens)	see Niehuis et al. 2012: Tunisia, Parc Nationale du Jebil, October 2010 Coordinates: 32°58'40''N ; 009°02'33''E	H. Pohl	H. Pohl	smashed alive in RNAlater, stored at 4 °C
Lepidoptera	Micropterigidae	Micropterix calthella	6 adult specimens (whole specimens)	Germany, North Rhine-Westphalia, near Rheinbach (Bonn); 2011-05-02	K. Meusemann, A. Blanke, B. Misof	B. Misof	preserved alive in liquid nitrogen, stored at – 80°C and on dry ice
Trichoptera	Philopotamidae	Philopotamus ludificatus	3 adult specimens, 1 larva (whole specimens)	Austria, Lunz am See, Kothbergtal; 2011-05-23 Coordinates: 47.8797N ; 14.9847E	M. Kubiak	M. Kubiak, H. Malicky	smashed alive in RNAlater, stored at 4 °C
Mecoptera	Nannochoristidae	Nannochorista philpotti	2 larvae (whole specimens)	New Zealand, South Island, Banks Peninsula, Okuti Scenic Reserve, Okuti Creek, 153 m; 2011-09-03, organic rich-sandy/mud; water temp. 5.2C, air temp. 6.8 °C, ph 8.9, conductivity 70uS Coordinates: 43.78274S, 172.83427E	D. Craig	D. Craig	preserved alive in RNAlater, stored at 4 °C
Siphonaptera	Pulicidae	Archaeopsylla erinacei	47 adult specimens (whole specimens)	Germany, North Rhine-Westphalia, Lohmar; 2011-11-23, 2011-11-25 collected from four hedgehogs	K. Meusemann, R. S. Peters	R. S. Peters	smashed alive in RNAlater, stored at 4 °C
Diptera	Tipulidae	Tipula maxima	1 adult male, 1 adult female (whole specimens)	Germany, North Rhine-Westphalia, Bonn; May 2011	R. S. Peters, B. Misof	R. S. Peters	preserved alive in liquid nitrogen, stored at – 80°C and on dry ice
