# Supplementary material for: The evolutionary history of holometabolous insects inferred from transcriptome-based phylogeny and comprehensive morphological data
Source: BMC Evol Biol. 2014 Mar 20;14:52. doi: 10.1186/1471-2148-14-52 (PMC4000048; doi:10.1186/1471-2148-14-52)
Supplement: Additional file 7: Table S2 — Statistics of newly generated transcriptome data. This table gives statistics of the generated data, e.g., number of raw reads, number of contigs after assembly, length of contigs, and accession numbers at NCBI GenBank. All data can be found at NCBI Umbrella BioProject ID: PRJNA176423 - Evolution of holometabolous insects; BioProject accession number: SRP015962. For details on linker clipping and quality trimming see Additional file 4, Chapter 1. [file 1471-2148-14-52-S7.xls]

## Sheet: Sheet1
Table S2. Statistics of newly generated transcriptome data.
Species (Order)	Tax ID NCBI	# raw sequence reads	# reads after linker clipping	# reads after quality trimming	# contigs ≥ 150 bp	# large contigs > 500 bp	avg. size of large contigs	largest contig size (bp)	# contigs submitted	BioProject	BioSample Accession	Experiment Accession	Run Accession
Xyela alpigena (Hymenoptera)	1247479	67,675,150	43,520,792	22,628,058	11.322	3.935	723	2.121	9.812	PRJNA181036	SRS377406	SRX206695	SRR621116
Raphidia ariadne (Raphidioptera)	1247481	67,920,858	50,750,686	30,126,313	34.304	13,640	845	3.366	29.612	PRJNA181033	SRS377405	SRX206694	SRR621115
Nevrorthus apatelios (Neuroptera)	1247482	58,121,176	38,033,466	11,148,666	19.305	7.593	740	4.241	17.645	PRJNA181030	SRS377403	SRX206692	SRR620576
Sialis lutaria (Megaloptera)	279420	74,560,668	49,768,486	16,104,628	16.709	5.696	769	3.822	14,200	PRJNA181034	SRS369696	SRX197310	SRR596160
Corydalinae sp. (Megaloptera)	1247484	109,799,166	75,563,134	28,100,534	70.352	25,510	748	3,910	56.979	PRJNA181124	SRS377408	SRX206697	SRR621403
Priacma serrata (Coleoptera)	50550	75,981,168	44,098,768	23,102,123	21.393	8.003	745	2.721	18.752	PRJNA181032	SRS369694	SRX197311	SRR596769
Carabus granulatus (Coleoptera)	118799	122,815,238	102,609,192	49,907,912	64.586	30.301	939	6.233	55.363	PRJNA181026	SRS369485	SRX197312	SRR596983
Mengenilla moldrzyki (Strepsiptera)	1155016	106,880,588	no info available	99,100,314	88.193	26.325	no info available	no info available	60.618	PRJNA181027	SRS369695	SRX205693	SRR619393
Micropterix calthella (Lepidoptera)	41027	78,539,568	61,087,600	19,182,692	172.391	41.673	752	5.326	137.048	PRJNA181028	SRS366491	SRX197308	SRR596161
Philopotamus ludificatus (Trichoptera)	1247480	68,898,972	49,656,140	27,099,685	29.294	10.959	885	3.348	24,590	PRJNA181031	SRS377407	SRX206696	SRR621117
Nannochorista philpotti (Mecoptera)	1260225	96,580,760	77,368,654	36,093,874	53.019	21.485	930	5.708	44,840	PRJNA181029	SRS377442	SRX206817	SRR621341
Archaeopsylla erinacei (Siphonaptera)	48909	108,318,120	85,994,924	46,842,038	40.165	19.367	886	4.461	35,270	PRJNA181025	SRS366490	SRX190823	SRR578730
Tipula maxima (Diptera)	1247485	83,873,478	62,239,564	22,207,670	28.223	13.894	818	3.825	24.668	PRJNA181035	SRS377404	SRX206693	SRR620757
