# Supplementary material for: The evolutionary history of holometabolous insects inferred from transcriptome-based phylogeny and comprehensive morphological data
Source: BMC Evol Biol. 2014 Mar 20;14:52. doi: 10.1186/1471-2148-14-52 (PMC4000048; doi:10.1186/1471-2148-14-52)
Supplement: Additional file 8: Table S3 — All species included in this study, including previously published data. Listed are sources for download of data, results of orthology assignment, and results of subsequent quality assessment steps (see Methods section of main text for details). Capitalized species: whole genome sequence and an official gene set are available. Species marked with an asterisk were used as reference species in the ortholog reference set, see Additional file 4, Chapter 2 for details. [file 1471-2148-14-52-S8.xls]

## Sheet: FINAL_SAMPLING_download
Table S3. All species included in this study, including previously published data.
Taxonomic group	Order, taxonomic subgroup	Family	Genus, species	download date (yyyy-mm-dd)	no. of OGs	no. of suspicious sequences	no. of OGs, suspicious sequences / duplicates removed	no. of outliers removed	final no. of OGs used for analyses	Source of Download	no. downloaded contigs
Hexapoda, Polyneoptera (outgroup)	Isoptera	Rhinotermitidae	Reticulitermes flavipes	2012-05-28	248		242	21	221	NCBI, assembly: DMP	3471
Hexapoda, Polyneoptera (outgroup)	Phasmatodea	Phyllidae	Phyllium phillipinicum	2012-05-28	313		309	8	301	NCBI TSA	10275
Hexapoda, Polyneoptera (outgroup)	Embioptera		Embioptera sp.	2012-05-28	283		283	9	274	NCBI TSA	15645
Hexapoda, Polyneoptera (outgroup)	Orthoptera	Gryllidae	Gryllus bimaculatus	2012-05-28	422		418	14	404	NCBI, assembly: DMP	3998
Hexapoda, Polyneoptera (outgroup)	Orthoptera	Gryllidae	Laupala kohalensis	2012-05-28	525		515	14	501	NCBI, assembly: DMP	8575
Hexapoda, Polyneoptera (outgroup)	Orthoptera	Acrididae	Locusta migratoria	2012-05-28	578		562	13	549	NCBI, assembly: DMP	12430
Hexapoda, Paraneoptera (outgroup)	Hemiptera, Heteroptera	Reduviidae	Rhodnius prolixus	2012-05-28	294		286	9	277	NCBI, assembly: DMP	6710
Hexapoda, Paraneoptera (outgroup)	Hemiptera, Auchenorrhyncha	Delphacidae	Nilaparvata lugens	2012-05-28	683		677	20	657	NCBI, assembly: DMP	11091
Hexapoda, Paraneoptera (outgroup)	Hemiptera, Auchenorrhyncha	Delphacidae	Peregrinus maidis	2012-05-28	577		571	21	550	NCBI, assembly: DMP	15414
Hexapoda, Paraneoptera (outgroup)	Hemiptera, Auchenorrhyncha	Cicadellidae	Homalodisca coagulata	2012-05-28	382		376	16	360	NCBI, assembly: DMP	5661
Hexapoda, Paraneoptera (outgroup)	Hemiptera, Sternorrhyncha	Aleyrodidae	Bemisia tabaci	2012-05-28	1317		1315	3	1312	NCBI TSA	130860
Hexapoda, Paraneoptera (outgroup)	Hemiptera, Sternorrhyncha	Aphididae	ACYRTHOSIPHON PISUM*	2012-03-15	1343		1343	0	1343	Aphidbase	protein: 34603 (OrthoDB 4); CDS: 34821 (Aphidbase)
Hexapoda, Paraneoptera (outgroup)	Hemiptera, Sternorrhyncha	Aphididae	Aphis gossypii	2012-05-28	1190		1172	14	1158	NCBI, assembly: DMP	29123
Hexapoda, Paraneoptera (outgroup)	Hemiptera, Sternorrhyncha	Aphididae	Myzus persicae	2012-05-28	954		932	17	915	NCBI, assembly: DMP	10161
Hexapoda, Paraneoptera (outgroup)	Hemiptera, Sternorrhyncha	Pseudococcidae	Maconellicoccus hirsutus	2012-05-28	410		406	9	397	NCBI, assembly: DMP	3929
Hexapoda, Paraneoptera (outgroup)	Hemiptera, Sternorrhyncha	Psyllidae	Diaphorina citri	2012-05-28	346		340	14	326	NCBI, assembly: DMP	6274
Hexapoda, Paraneoptera (outgroup)	Phthiraptera	Pediculidae	PEDICULUS HUMANUS*	2012-05-28	1343		1343	0	1343	Aphidbase	Protein: 10773 (OrthoDB 4); CDS: 10994 (Aphidbase)
Hexapoda, Holometabola	Hymenoptera, "Symphyta"	Xyelidae	Xyela alpigena	this study	487	1	480	9	471	this study
Hexapoda, Holometabola	Hymenoptera, Apocrita	Apidae	Centris flavifrons	2012-05-28	1060		1048	13	1035	NCBI TSA	40698
Hexapoda, Holometabola	Hymenoptera, Apocrita	Apidae	APIS MELLIFERA*	2012-05-28	1343		1343	1	1342	Beebase	Protein: 10699 (OrthoDB 4); CDS: 11062 (Beebase)
Hexapoda, Holometabola	Hymenoptera, Apocrita	Apidae	Apis florea	2012-05-28	1053		1041	11	1030	NCBI TSA	26501
Hexapoda, Holometabola	Hymenoptera, Apocrita	Apidae	Bombus impatiens	2012-05-28	1190		1174	7	1167	NCBI TSA	30143
Hexapoda, Holometabola	Hymenoptera, Apocrita	Apidae	Bombus terrestris	2012-05-28	1338		1294	0	1294	NCBI TSA	233736
Hexapoda, Holometabola	Hymenoptera, Apocrita	Apidae	Bombus insularis	2012-05-28	566		554	10	544	NCBI TSA	47342
Hexapoda, Holometabola	Hymenoptera, Apocrita	Apidae	Euglossa cordata	2012-05-28	1069		1055	8	1047	NCBI TSA	25660
Hexapoda, Holometabola	Hymenoptera, Apocrita	Apidae	Eulaema nigrita	2012-05-28	1108		1096	6	1090	NCBI TSA	28328
Hexapoda, Holometabola	Hymenoptera, Apocrita	Apidae	Frieseomelitta varia	2012-05-28	795		789	9	780	NCBI TSA	20063
Hexapoda, Holometabola	Hymenoptera, Apocrita	Apidae	Melipona quadrifasciata	2012-05-28	956		946	12	934	NCBI TSA	24076
Hexapoda, Holometabola	Hymenoptera, Apocrita	Apidae	Exoneura robusta	2012-05-28	1036		1021	10	1011	NCBI TSA	37439
Hexapoda, Holometabola	Hymenoptera, Apocrita	Halictidae	Megalopta genalis	2012-05-28	760		746	15	731	NCBI TSA	12171
Hexapoda, Holometabola	Hymenoptera, Apocrita	Megachilidae	Megachile rotundata	2012-05-28	877		863	8	855	NCBI TSA	13351
Hexapoda, Holometabola	Hymenoptera, Apocrita	Encyrtidae	Copidosoma floridanum	2012-05-28	775		767	14	753	NCBI TSA	15183
Hexapoda, Holometabola	Hymenoptera, Apocrita	Pteromalidae	Nasonia giraulti	2012-05-28	501		483	13	470	NCBI, assembly: DMP	6764
Hexapoda, Holometabola	Hymenoptera, Apocrita	Pteromalidae	NASONIA VITRIPENNIS*	2012-03-15	1343		1343	0	1343	Hymenopteragenomebase	Protein: 18731 (OrthoDB 4); CDS: 18941 (Hymenopteragenomebase)
Hexapoda, Holometabola	Hymenoptera, Apocrita	Braconidae	Lysiphlebus testaceipes	2012-05-28	383		375	13	362	NCBI, assembly: DMP	3881
Hexapoda, Holometabola	Hymenoptera, Apocrita	Formicidae	LINEPITHEMA HUMILE*	2012-03-15	1343		1343	1	1342	Hymenopteragenomebase	Protein: 16123 (OrthoDB 4); CDS: 16177 (Hymenopteragenomebase)
Hexapoda, Holometabola	Hymenoptera, Apocrita	Formicidae	POGONOMYRMEX BARBATUS*	2012-03-15	1343		1343	0	1343	Hymenopteragenomebase	Protein: 17117 (OrthoDB 4); CDS: 1⁷250 (Hymenopteragenomebase)
Hexapoda, Holometabola	Hymenoptera, Apocrita	Formicidae	Solenopsis invicta	2012-05-28	630		628	17	611	NCBI, assembly: DMP	12314
Hexapoda, Holometabola	Neuroptera	Nevrorthidae	Nevrorthus apatelios	this study	725	-	717	22	695	this study
Hexapoda, Holometabola	Raphidioptera	Raphidiidae	Raphidia ariadne	this study	1010	-	998	15	983	this study
Hexapoda, Holometabola	Megaloptera	Sialidae	Sialis lutaria	this study	826	1	819	18	801	this study
Hexapoda, Holometabola	Megaloptera	Corydalidae	Corydalinae sp.	this study	1148	3	1134	25	1109	this study
Hexapoda, Holometabola	Strepsiptera	Mengenillidae	Mengenilla moldrzyki	this study	1048	1	1017	18	999	this study
Hexapoda, Holometabola	Coleoptera, Adephaga	Carabidae	Carabus granulatus	this study	1196	4	1177	18	1159	this study
Hexapoda, Holometabola	Coleoptera, Polyphaga	Chrysomelidae	Diabrotica virgifera virgifera	2012-05-28	547		537	14	523	NCBI, assembly: DMP	7871
Hexapoda, Holometabola	Coleoptera, Polyphaga	Curculionidae	Dendroctonus ponderosae	2012-05-28	1019		999	10	989	NCBI, assembly: DMP	16636
Hexapoda, Holometabola	Coleoptera, Polyphaga	Tenebrionidae	TRIBOLIUM CASTANEUM*	2012-03-15	1343		1343	0	1343	Beetlebase	protein: 16645 (OrthoDB 4); CDS: 16645 (Beetlebase)
Hexapoda, Holometabola	Coleoptera, Archostemata	Cupedidae	Priacma serrata	this study	912	4	887	19	868	this study
Hexapoda, Holometabola	Trichoptera	Philopotamidae	Philopotamus ludificatus	this study	955	-	939	25	914	this study
Hexapoda, Holometabola	Lepidoptera, Zeugloptera	Micropterigidae	Micropterix calthella	this study	1028	-	1004	35	969	this study
Hexapoda, Holometabola	Lepidoptera, Ditrysia	Bombycidae	BOMBYX MORI*	2012-03-15	1343		1343	0	1343	Silkworm	protein: 14623 (OrthoDB 4); CDS: 14623 (Silkworm)
Hexapoda, Holometabola	Lepidoptera, Ditrysia	Saturniidae	Antheraea assama	2012-05-28	538		530	12	518	NCBI, assembly: DMP	8927
Hexapoda, Holometabola	Lepidoptera, Ditrysia	Saturniidae	Samia cynthia ricini	2012-05-28	409		407	9	398	NCBI, assembly: DMP	5721
Hexapoda, Holometabola	Lepidoptera, Ditrysia	Noctuidae	Striacosta albicosta	2012-05-28	738		717	20	697	NCBI TSA	16847
Hexapoda, Holometabola	Lepidoptera, Ditrysia	Noctuidae	Heliothis virescens	2012-05-28	864		854	17	837	NCBI, assembly: DMP	25370
Hexapoda, Holometabola	Lepidoptera, Ditrysia	Noctuidae	Spodoptera frugiperda	2012-05-28	446		440	7	433	NCBI, assembly: DMP	8363
Hexapoda, Holometabola	Lepidoptera, Ditrysia	Noctuidae	Trichoplusia ni	2012-05-28	328		324	10	314	NCBI, assembly: DMP	3900
Hexapoda, Holometabola	Lepidoptera, Ditrysia	Nymphalidae	Danaus plexippus	2012-05-28	900		892	8	884	NCBI, assembly: DMP	9930
Hexapoda, Holometabola	Lepidoptera, Ditrysia	Nymphalidae	Heliconius erato	2012-05-28	319		313	11	302	NCBI, assembly: DMP	3351
Hexapoda, Holometabola	Lepidoptera, Ditrysia	Nymphalidae	Bicyclus anynana	2012-05-28	676		666	16	650	NCBI, assembly: DMP	20866
Hexapoda, Holometabola	Lepidoptera, Ditrysia	Crambidae	Ostrinia nubilalis	2012-05-28	229		227	5	222	NCBI, assembly: DMP	3374
Hexapoda, Holometabola	Lepidoptera, Ditrysia	Pyralidae	Plodia interpunctella	2012-05-28	292		284	6	278	NCBI, assembly: DMP	3808
Hexapoda, Holometabola	Lepidoptera, Ditrysia	Sphingidae	Manduca sexta	2012-05-28	1002		992	8	984	NCBI TSA	26007
Hexapoda, Holometabola	Lepidoptera, Ditrysia	Tortricidae	Choristoneura fumiferana	2012-05-28	461		455	14	441	NCBI, assembly: DMP	17478
Hexapoda, Holometabola	Mecoptera	Nannochoristidae	Nannochorista philpotti	this study	1244	1	1229	17	1212	this study
Hexapoda, Holometabola	Siphonaptera	Pulicidae	Archaeopsylla erinaceae	this study	1218	3	1206	15	1191	this study
Hexapoda, Holometabola	Diptera, lower dipterans	Cecidomyiidae	Mayetiola destructor	2012-05-28	221		215	5	210	NCBI, assembly: DMP	3884
Hexapoda, Holometabola	Diptera, lower dipterans	Chironomidae	Chironomus tentans	2012-05-28	306		298	8	290	NCBI, assembly: DMP	3445
Hexapoda, Holometabola	Diptera, lower dipterans	Culicidae	AEDES AEGYPTI*	2012-05-28	1343		1343	0	1343	Vectorbase	protein: 15974 (OrthoDB 4); CDS: 18760 (Vectorbase)
Hexapoda, Holometabola	Diptera, lower dipterans	Culicidae	Aedes albopictus	2012-05-28	1268	-	1262	4	1258	NCBI TSA	68133
Hexapoda, Holometabola	Diptera, lower dipterans	Culicidae	Anopheles funestus	2012-05-28	1232		1208	3	1205	NCBI TSA	32953
Hexapoda, Holometabola	Diptera, lower dipterans	Culicidae	ANOPHELES GAMBIAE*	2012-05-28	1343		1343	0	1343	Vectorbase	protein: 12596 (OrthoDB 4); CDS: 14753 (Vectorbase)
Hexapoda, Holometabola	Diptera, lower dipterans	Culicidae	Anopheles stephensi	2012-05-28	255		253	2	251	NCBI, assembly: DMP	5166
Hexapoda, Holometabola	Diptera, lower dipterans	Culicidae	Armigeres subalbatus	2012-05-28	594		586	13	573	NCBI TSA	8022
Hexapoda, Holometabola	Diptera, lower dipterans	Culicidae	CULEX QUINQUEFASCIATUS*	2012-05-28	1343		1343	0	1343	Vectorbase	protein: 18883 (OrthoDB 4); CDS: 22913 (Vectorbase)
Hexapoda, Holometabola	Diptera, lower dipterans	Psychodidae	Lutzomyia longipalpis	2012-05-28	834		821	13	808	NCBI, assembly: DMP	20965
Hexapoda, Holometabola	Diptera, lower dipterans	Psychodidae	Phlebotomus papatasi	2012-05-28	851		833	13	820	NCBI, assembly: DMP	17473
Hexapoda, Holometabola	Diptera, lower dipterans	Tipulidae	Tipula maxima	this study	977	2	957	21	936	this study
Hexapoda, Holometabola	Diptera, Brachycera	Diopsidae	Teleopsis dalmanni	2012-05-28	640		638	12	626	NCBI, assembly: DMP	11912
Hexapoda, Holometabola	Diptera, Brachycera	Drosophilidae	DROSOPHILA MELANOGASTER*	2012-03-15	1342		1333	0	1333	Flybase	protein: 13752 (OrthoDB 4); CDS: 22164 (Flybase)
Hexapoda, Holometabola	Diptera, Brachycera	Drosophilidae	DROSOPHILA PERSIMILIS*	2012-03-15	1343		1343	0	1343	Flybase	protein: 16874 (OrthoDB 4); CDS: 16878 (Flybase)
Hexapoda, Holometabola	Diptera, Brachycera	Drosophilidae	DROSOPHILA SECHELLIA	2012-03-15	1334		1334	0	1334	Flybase	protein: 16467 (OrthoDB 4); CDS: 16471 (Flybase)
Hexapoda, Holometabola	Diptera, Brachycera	Glossinidae	Glossina morsitans morsitans	2012-05-28	1027		1015	16	999	NCBI, assembly: DMP	22520
Hexapoda, Holometabola	Diptera, Brachycera	Muscidae	Haematobia irritans irritans	2012-05-28	562		556	14	542	NCBI, assembly: DMP	7055
Hexapoda, Holometabola	Diptera, Brachycera	Calliphoridae	Cochliomyia hominivorax	2012-05-28	478		468	18	450	NCBI, assembly: DMP	9009
Hexapoda, Holometabola	Diptera, Brachycera	Sarcophagidae	Sarcophaga crassipalpis	2012-05-28	1007		997	9	988	NCBI TSA	20995
Hexapoda, Holometabola	Diptera, Brachycera	Tephritidae	Ceratitis capitata	2012-05-28	845		837	10	827	NCBI, assembly: DMP	11132
Hexapoda, Holometabola	Diptera, Brachycera	Tephritidae	Rhagoletis pomonella	2012-05-28	925		899	8	891	NCBI TSA	24371
