# Supplementary material for: The evolutionary history of holometabolous insects inferred from transcriptome-based phylogeny and comprehensive morphological data
Source: BMC Evol Biol. 2014 Mar 20;14:52. doi: 10.1186/1471-2148-14-52 (PMC4000048; doi:10.1186/1471-2148-14-52)
Supplement: Additional file 9: Table S4 — Reference species used in the ortholog reference set. Table lists the species that were used during compilation of the ortholog reference set, see Additional file 4, Chapter 2 for details, and information on download source and date. Daphnia pulex was used as reference species but not included in the taxon sampling. [file 1471-2148-14-52-S9.xls]

## Sheet: Sheet1
Table S4. Reference species used in the ortholog reference set.
Taxonomy	Species	Acronym	Source, version Proteome and CDS	download date	number of genes
crustaceans, Branchiopoda	Daphnia pulex	DPUL	wfleabase, release 1, July 2007 (JGD)	2012-03-15	30,940 (OrthoDB 4)
Hexapoda, Hemiptera	Acyrthosiphon pisum	APIS	Aphid Base, Nov. 2008, Acyr_1.0	2012-03-15	34,603 (OrthoDB 4)
Hexapoda, Phthiraptera	Pediculus humanus	PHUM	Aphidbase, July 2009, PhumU1 PhumU1.2, Jul 2009	2012-03-15	10,773 (OrthoDB 4)
Hexapoda, Hymenoptera	Apis mellifera	AMEL	Beebase, 2.0 Amel_pre_release2	2012-03-15	10,699 (OrthoDB 4)
Hexapoda, Hymenoptera	Nasonia vitripennis	NVIT	Hymenopteragenomebase, Nvit_1.0 OGS_v1.2	2012-03-15	18,731 (OrthoDB 4)
Hexapoda, Hymenoptera	Linepithema humile	LHUM	Hymenopteragenomebase, Assembly1 1.1	2012-03-15	16,123 (OrthoDB 4)
Hexapoda, Hymenoptera	Pogonomyrmex barbatus	PBAR	Hymenopteragenomebase, Assembly1 1.1	2012-03-15	17,117 (OrthoDB 4)
Hexapoda, Coleoptera	Tribolium castaneum	TCAS	Beetlebase 3.0 Tcas 3.0	2012-03-15	16,645 (OrthoDB 4)
Hexapoda, Lepidoptera	Bombyx mori	BMOR	Silkworm, Silkworm_genome_v2.0 GLEAN set	2012-03-15	14,623 (OrthoDB 4)
Hexapoda, Diptera	Aedes aegypti	AAEG	Vectorbase, AaegL1 AaegL1.2, Sep 2009	2012-03-15	15,974 (OrthoDB 4)
Hexapoda, Diptera	Anopheles gambiae	AGAM	Vectorbase, AgamP3 AgamP3.5, Sep 2009	2012-03-15	12,596 (OrthoDB 4)
Hexapoda, Diptera	Culex quinquefasciatus	CQUI	Vectorbase, CpipJ1 CpipJ1.2, Jun 2008	2012-03-15	18,883 (OrthoDB 4)
Hexapoda, Diptera	Drosophila melanogaster	DMEL	Flybase, 5, v. 5.29	2012-03-15	13,752 (OrthoDB 4)
Hexapoda, Diptera	Drosophila persimilis	DPER	Flybase, 1, v. 1.3	2012-03-15	16,874 (OrthoDB 4)
