# Supplementary material for: The evolutionary history of holometabolous insects inferred from transcriptome-based phylogeny and comprehensive morphological data
Source: BMC Evol Biol. 2014 Mar 20;14:52. doi: 10.1186/1471-2148-14-52 (PMC4000048; doi:10.1186/1471-2148-14-52)
Supplement: Additional file 10: Table S5 — List of 1,343 ortholog groups (OGs) included in the ortholog reference set. Table lists all OGs analyzed in this study, with OG ID, Uniprot ID, and preliminary annotation. Annotation was retrieved from OrthoDB4, either using a consensus rule for OGs marked with an asterisk, or adopting the annotation of Pediculus humanus; 'x' indicates the complete removal of an annotation during the cleaning process (see Additional file 4, Chapter 2 for details). [file 1471-2148-14-52-S10.xls]

## Sheet: Sheet1
Table S5. List of 1,343 ortholog groups (OGs) included in the ortholog reference set.
OG IG	Uniprot ID (Pediculus humanus)	Annotation
EOG400038	PHUM372070	ATP-dependent RNA helicase DDX54
EOG400048	PHUM338370	NADH-Ubiquinone oxidoreductase ASHI subunit
EOG402VB4	PHUM586260	Pumilio domain-containing protein C6G9.02C
EOG402VC2	PHUM466270	YEATS domain-containing protein
EOG402VC8	PHUM150920	pre-mRNA-splicing factor cwc15
EOG405QJW	PHUM025610	alpha-mannosidase
EOG405QKN	PHUM576400	ATP-binding cassette transporter
EOG405QM9	PHUM564710	Vesicle-associated membrane protein-associated protein A
EOG408KSR	PHUM511870	JmjC domain-containing histone demethylation protein 2B
EOG408KST	PHUM529450	WD-repeat protein
EOG408KSV	PHUM460120	x
EOG408KT0	PHUM520760	Oligopeptidase A
EOG408KTH		Phosphoserine aminotransferase	*
EOG408KV1	PHUM390500	translocon-associated protein subunit beta precursor
EOG408KV3		Thioredoxin peroxidase	*
EOG408KV7	PHUM086910	transmembrane protein
EOG408KVF	PHUM252370	NADH-Ubiquinone oxidoreductase SGDH subunit
EOG40CG2C		innexin	*
EOG40CG32		proteasome subunit beta	*
EOG40CG3J	PHUM194360	protein FAM107B
EOG40GB8M	PHUM169890	80 kD MCM3-associated protein
EOG40GB8Q		Phosphorylase	*
EOG40GB9P	PHUM361780	x
EOG40GBB2	PHUM105710	x
EOG40GBB5	PHUM273520	protein singed wings 2 precursor
EOG40K6HV		pre-mRNA-splicing factor cwc22	*
EOG40K6J9	PHUM613220	x
EOG40P2RK	PHUM268840	ubiquitin conjugation factor E4 B
EOG40P2RM	PHUM321600	Rho/RAC guanine nucleotide exchange factor
EOG40P2RN		DNA topoisomerase	*
EOG40P2RR	PHUM308910	Bromodomain-containing protein
EOG40P2S2	PHUM125920	x
EOG40P2S4	PHUM455980	x
EOG40P2T4	PHUM535940	60S ribosomal protein L35A
EOG40P2T6	PHUM041370	ubiquitin
EOG40RZ16		Endophilin-A	*
EOG40VT7C	PHUM323370	golgin IMH1
EOG40VT7F	PHUM446300	x
EOG40VT7J	PHUM489430	x
EOG40VT89	PHUM249120	nuclear lim interactor-interacting factor
EOG40ZPGC	PHUM500930	laminin A chain
EOG40ZPGM		FACT complex subunit Ssrp1	*
EOG40ZPGQ		UDP-glucose 6-dehydrogenase	*
EOG40ZPH0	PHUM148100	PCI domain-containing protein
EOG40ZPH3	PHUM263560	x
EOG40ZPH5	PHUM137460	x
EOG40ZPH8		ubiquitin thioesterase OTU1	*
EOG40ZPHF	PHUM283340	x
EOG40ZPHR	PHUM491020	leucine-rich repeat-containing protein
EOG415DZ5		DNA-directed RNA polymerase	*
EOG415DZ8		Trithorax group protein osa	*
EOG415DZC		Kelch-like protein diablo	*
EOG415DZR	PHUM202070	x
EOG415DZX	PHUM566010	F-box only protein
EOG415F03	PHUM484770	syntaxin-6
EOG415F06	PHUM045400	transmembrane emp24 domain-containing protein 6 precursor
EOG415F0F	PHUM260440	Splicing factor, arginine/serine-rich
EOG41896D	PHUM228700	x
EOG41896F	PHUM376130	pre-mRNA-splicing factor PRP17
EOG41896R	PHUM231600	signal transduction protein lnk-related
EOG41897C	PHUM437810	GTP-binding nuclear protein RAN1
EOG41897G		gamma-secretase subunit Aph	*
EOG41C5FQ		inhibitory pou	*
EOG41C5GC		Phosphoserine phosphatase	*
EOG41G1NW		spectrin alpha chain	*
EOG41G1P2		voltage-gated channel	*
EOG41G1PB	PHUM163740	26S proteasome regulatory subunit S3
EOG41JWXG	PHUM609790	x
EOG41JWXM	PHUM410380	vacuolar ATP synthase subunit D
EOG41JWXV	PHUM125780	x
EOG41JWXX	PHUM388930	x
EOG41JWZ3	PHUM256490	dullard protein
EOG41NS52	PHUM387550	Armadillo repeat-containing protein
EOG41NS5B	PHUM307460	succinyl-CoA:3-ketoacid-coenzyme A transferase 1
EOG41NS5G	PHUM473030	alpha-2-macroglobulin receptor-associated protein precursor
EOG41NS5Q	PHUM085020	x
EOG41RND4	PHUM233590	deltex
EOG41RNF2	PHUM436850	Meiotic recombination protein SPO11
EOG41RNFN	PHUM318570	Guanine nucleotide-binding protein gamma-1 subunit precursor
EOG41VHN3	PHUM582480	x
EOG41VHP0		ADP-ribosylation factor	*
EOG41VHP3	PHUM599390	Sorting nexin-12
EOG41ZCVS	PHUM190120	DEAD box ATP-dependent RNA helicase
EOG41ZCVW	PHUM544470	programmed cell death protein 8
EOG41ZCW6	PHUM039530	phosphatidylcholine transfer protein
EOG41ZCX0	PHUM261390	Cyclic AMP-dependent transcription factor ATF-6 beta
EOG41ZCXD	PHUM109840	60S ribosomal protein L35
EOG42283X	PHUM372100	Nonsense-mediated mRNA decay protein
EOG422849	PHUM153970	x
EOG42284D		Deoxyhypusine hydroxylase	*
EOG422854	PHUM512980	x
EOG4254BH	PHUM268570	x
EOG4254BM		eukaryotic translation initiation factor 3 subunit	*
EOG4254BR	PHUM299980	x
EOG4254BT	PHUM537100	x
EOG4254C2	PHUM613900	RNA 3' terminal phosphate cyclase
EOG4254C9		REST corepressor	*
EOG4254CQ		Ribosomal protein	*
EOG4254CR	PHUM331390	x
EOG4280KB	PHUM249060	x
EOG4280KH		spondin	*
EOG4280KK	PHUM002530	WD-repeatcontaining protein
EOG4280M2		isocitrate dehydrogenase	*
EOG4280M6	PHUM522870	Geranylgeranyl transferase type-1 subunit beta
EOG4280N0	PHUM116830	FAD NAD binding oxidoreductase
EOG42BVTC		Guanylate cyclase	*
EOG42BVTH	PHUM615400	x
EOG42BVTX	PHUM202080	x
EOG42BVV0	PHUM055490	cation efflux protein/ zinc transporter
EOG42BVV4	PHUM292420	histone deacetylase 7A
EOG42BVV5	PHUM297990	Peroxisomal biogenesis factor
EOG42BVVN	PHUM515150	x
EOG42BVVR		mitochondrial import inner membrane translocase subunit Tim22	*
EOG42FR2B	PHUM498620	x
EOG42FR2G	PHUM022280	carnitine palmitoyltransferase I
EOG42FR30	PHUM581080	class A rhodopsin-like G-protein coupled receptor GPRnna2
EOG42FR32		delta-aminolevulinic acid dehydratase	*
EOG42FR34	PHUM392780	x
EOG42FR3M	PHUM357240	U3 small nucleolar ribonucleoprotein IMP3
EOG42JM9D	PHUM495710	origin recognition complex subunit
EOG42JM9M		Choline O-acetyltransferase	*
EOG42JMB5	PHUM422020	leukocyte receptor cluster lrc 4
EOG42NGJG	PHUM346310	WD-repeat protein
EOG42NGJJ	PHUM082950	protein singed
EOG42NGJW	PHUM460940	Thyroid receptor-interacting protein
EOG42NGK6	PHUM285470	x
EOG42NGKB	PHUM609380	valacyclovir hydrolase
EOG42RBS1	PHUM044050	x
EOG42RBS6	PHUM347560	Engulfment and cell motility protein
EOG42RBS9	PHUM594290	glycerol kinase
EOG42RBTD	PHUM022310	x
EOG42V70Z	PHUM067850	guanine nucleotide-exchange
EOG42V714	PHUM450840	cell division control protein
EOG42Z382	PHUM572440	ADAM 9 precursor
EOG42Z384	PHUM063200	hypothetical protein Phum_PHUM063200
EOG42Z386	PHUM546570	x
EOG42Z38F	PHUM233000	kinase anchor protein 10
EOG42Z38T	PHUM596220	cAMP-dependent protein kinase catalytic subunit
EOG42Z399	PHUM080930	complement component 1 Q subcomponent-binding protein
EOG42Z39F	PHUM519460	x
EOG431ZH6	PHUM007540	WD-repeat protein
EOG431ZHM	PHUM080110	acetyl-CoA acetyltransferase
EOG431ZJJ	PHUM190040	x
EOG431ZJP	PHUM328170	28 kDa heat- and acid-stable phosphoprotein
EOG434TQV	PHUM111080	transitional endoplasmic reticulum ATPase
EOG434TR7	PHUM373420	x
EOG434TRG	PHUM462890	50S ribosomal protein L3
EOG434TRS	PHUM229870	N-terminal acetyltransferase C complex catalytic subunit Mak3
EOG434TRW	PHUM488430	TGF-beta-inducible nuclear protein
EOG437PZV		Lateral signaling target protein 2 homolog	*
EOG437PZZ		T-complex protein 1 subunit alpha	*
EOG437Q0H	PHUM440680	CRSP complex subunit
EOG437Q0K	PHUM354870	x
EOG437Q17	PHUM132170	x
EOG43BK7N	PHUM354250	vacuolar sorting protein SNF8
EOG43BK87	PHUM549390	x
EOG43FFFK		Ubiquitin carboxyl-terminal hydrolase	*
EOG43FFFR	PHUM517030	tetratricopeptide repeat protein 7B
EOG43FFFT		WD repeat-containing protein 48 homolog	*
EOG43FFFW	PHUM045460	D-glucuronyl C5 epimerase
EOG43FFGT	PHUM080090	x
EOG43J9PG	PHUM190060	x
EOG43J9PK		6-phosphofructokinase	*
EOG43J9PP	PHUM608690	x
EOG43J9Q5	PHUM421050	Soluble calcium-activated nucleotidase
EOG43J9QS		synaptosomal-associated protein	*
EOG43J9QT		ras	*
EOG43J9QW		60S ribosomal protein L17	*
EOG43N5XG	PHUM218140	helicase
EOG43N5ZK		pyridoxal kinase	*
EOG43R25S	PHUM501080	tyrosine 3-monooxygenase
EOG43R25Z	PHUM170140	Dolichyl-diphosphooligosaccharide--protein glycosyltransferase 48 kDa subunit precursor
EOG43R267		AP	*
EOG43R26B	PHUM097440	x
EOG43R26K	PHUM348170	x
EOG43TXD8	PHUM290520	x
EOG43TXD9	PHUM616940	Cullin-associated NEDD8-dissociated protein
EOG43TXDC	PHUM515270	isoleucyl-tRNA synthetase, cytoplasmic
EOG43TXDM	PHUM516270	x
EOG43TXDR	PHUM261940	protein phosphatase 1 regulatory subunit
EOG43TXDW		Dsor1	*
EOG43TXF4		UDP-glucose 4-epimerase	*
EOG43TXF5		Dihydroorotate dehydrogenase	*
EOG43TXFQ	PHUM514080	Flavin reductase
EOG43XSNH	PHUM131480	SET domain-containing protein
EOG43XSNM		neuralized	*
EOG43XSNX	PHUM122990	ubiquitin carboxyl-terminal hydrolase
EOG43XSPS	PHUM377610	x
EOG441NW8	PHUM288260	Hormone-sensitive lipase
EOG441NWW	PHUM046720	dual specificity protein phosphatase
EOG441NXR	PHUM617480	U2 snRNP component IST3
EOG444J47	PHUM423840	x
EOG444J4D	PHUM229330	signal recognition particle receptor alpha subunit
EOG444J4V	PHUM372730	cAMP-dependent protein kinase catalytic subunit
EOG444J5J	PHUM075750	membrin
EOG447DC0		bitesize	*
EOG447DC4	PHUM362740	serine/threonine-protein kinase LATS1
EOG447DC9	PHUM044560	x
EOG447DCV	PHUM051560	short-chain dehydrogenase
EOG447DD1	PHUM521450	WW domain-binding protein
EOG447DDC		phosphomevalonate kinase	*
EOG44B8M5	PHUM177400	P107
EOG44B8M6	PHUM158020	vacuolar amino acid transporter
EOG44B8MK		synaptotagmin	*
EOG44B8MT	PHUM411930	uridine phosphorylase
EOG44F4TV	PHUM162540	Nuclear pore membrane glycoprotein 210 precursor
EOG44F4VM	PHUM156240	x
EOG44F4VT	PHUM168460	x
EOG44F4VX	PHUM037380	CDK-activating kinase assembly factor MAT1
EOG44F4W2	PHUM221240	x
EOG44J12X	PHUM377480	E3 ubiquitin-protein ligase Smurf1
EOG44J134	PHUM591690	x
EOG44J137	PHUM392320	U3 small nucleolar RNA-interacting protein
EOG44J13C		Pescadillo	*
EOG44J13J		origin recognition complex subunit	*
EOG44J13M	PHUM500280	x
EOG44J13R	PHUM368990	Hsp70-binding protein
EOG44J13Z	PHUM450120	mitochondrial 50S ribosomal protein L45
EOG44J149		glycerate kinase	*
EOG44J14B	PHUM229210	mitochondrial 50S ribosomal protein L17
EOG44MW9Q	PHUM204120	c4b-binding protein beta chain
EOG44MW9V	PHUM603210	glycyl-tRNA synthetase
EOG44MW9Z	PHUM213020	mtm1, mtmr1,2
EOG44MWB3	PHUM126310	x
EOG44MWB6	PHUM433680	large neutral amino acids transporter
EOG44MWBC	PHUM212330	Coproporphyrinogen III oxidase
EOG44MWBN	PHUM150210	PC4 and SFRS1-interacting protein
EOG44MWBP	PHUM424710	Lambda-crystallin
EOG44MWBT	PHUM132290	Nucleobindin-1 precursor
EOG44MWC8	PHUM228690	x
EOG44QRJR		sulfatase	*
EOG44QRJT		Elongation factor G mitochondrial	*
EOG44QRK0	PHUM562000	ankyrin repeat-containing protein
EOG44QRKH	PHUM423180	Developmentally-regulated GTP-binding protein
EOG44QRKK	PHUM429720	x
EOG44QRKQ	PHUM002640	zinc finger protein and BTB domain-containing protein
EOG44QRM3	PHUM131540	TP53-regulating kinase
EOG44XH1K	PHUM606460	x
EOG44XH1T		Fimbrin	*
EOG44XH27	PHUM105210	NAD dependent epimerase/dehydratase
EOG44XH2N	PHUM503470	mitochondrial 28S ribosomal protein S27
EOG44XH2Q	PHUM103560	vacuolar protein sorting-associated protein 72
EOG451C92		Eukaryotic translation initiation factor	*
EOG451C9K	PHUM463380	protein catecholamines up
EOG451C9W	PHUM598510	vacuolar ATP synthase subunit E
EOG451CB2	PHUM518260	x
EOG451CB5	PHUM027650	x
EOG4547HH	PHUM494550	x
EOG4547HN	PHUM371000	TPR repeat-containing protein T20B12.1
EOG4547JC	PHUM459510	mitochondrial 50S ribosomal protein L9
EOG4547JK	PHUM608900	ubiquinone biosynthesis methyltransferase COQ5
EOG4573RB	PHUM397070	sterol regulatory element binding protein cleavage-activating protein
EOG4573S3	PHUM538000	protein bem46
EOG45B00C	PHUM376530	pre-mRNA splicing factor
EOG45B00G	PHUM606480	ATP-binding cassette subfamily B, member 7
EOG45B00H	PHUM157550	Pantothenate kinase
EOG45B00V	PHUM455680	Polymerase delta-interacting protein
EOG45B012		Aminomethyltransferase	*
EOG45B01G		CCAAT/enhancer-binding protein	*
EOG45DV78	PHUM249630	E3 ubiquitin-protein ligase suppressor of deltex
EOG45DV7S	PHUM542320	Kanadaptin
EOG45DV8C	PHUM321060	x
EOG45DV8W	PHUM404820	peptidyl-prolyl cis-trans isomerase NIMA-interacting
EOG45HQG6	PHUM372270	Phosphatidylinositol 3-kinase catalytic subunit type
EOG45HQGF	PHUM387690	x
EOG45HQGM	PHUM219770	serine/threonine-protein phosphatase PP-V
EOG45HQHB	PHUM240440	golgi SNAP receptor complex member
EOG45HQHQ	PHUM361800	Nucleolin
EOG45MKQ5	PHUM433820	x
EOG45MKQ6	PHUM004110	x
EOG45MKQM	PHUM188140	protein disulfide-isomerase TXNDC10 precursor
EOG45MKQT	PHUM362730	x
EOG45MKQW	PHUM117320	transcription factor ETV6
EOG45MKQZ	PHUM106890	rrm-containing protein
EOG45QFZ2		semaphorin	*
EOG45QFZ6	PHUM105900	ATP-binding cassette subfamily E, member 1
EOG45QFZH	PHUM291700	3-oxoacyl- synthase
EOG45QFZM	PHUM238320	x
EOG45QFZQ	PHUM570490	x
EOG45QG01	PHUM496540	x
EOG45TB5Z	PHUM291680	x
EOG45TB6R	PHUM320110	x
EOG45X6DT	PHUM047290	myosin-5A
EOG45X6F0		actin	*
EOG45X6F3	PHUM350940	CRSP complex subunit
EOG45X6F8	PHUM061530	protein kinase C and casein kinase substrate in neurons protein
EOG45X6FJ	PHUM317180	vacuole membrane protein
EOG45X6FQ	PHUM505860	U3 small nucleolar ribonucleoprotein MPP10
EOG45X6G3		dihydropteridine reductase	*
EOG4612NS	PHUM065520	x
EOG4612P3	PHUM227090	Cytosolic purine 5'-nucleotidase
EOG4612P4	PHUM176650	Down-regulated by CTNNB1 protein A
EOG4612PB	PHUM165680	UDP-glucuronic acid decarboxylase
EOG4612PK	PHUM387560	x
EOG4612PM	PHUM126770	x
EOG4612PN	PHUM167070	x
EOG4612Q5	PHUM250710	x
EOG463XWX	PHUM360450	kif-3
EOG463XX1	PHUM134620	serine/threonine protein kinase
EOG463XX2	PHUM450810	Ribosome biogenesis protein TSR1
EOG463XZD	PHUM083590	serine/arginine rich splicing factor
EOG466T59	PHUM004620	x
EOG466T5H	PHUM399470	Nuclear and cytoplasmic polyadenylated RNA-binding protein PUB1
EOG466T5J	PHUM215310	x
EOG466T5T	PHUM038310	GTP-binding nuclear protein RAN1
EOG466T5W	PHUM059460	x
EOG466T5Z	PHUM616970	survival motor neuron protein
EOG469PCR	PHUM411830	x
EOG469PDM	PHUM490930	x
EOG469PDR		eukaryotic translation initiation factor 3 subunit	*
EOG46DJMG	PHUM242850	x
EOG46DJMJ		Sec24	*
EOG46DJMM	PHUM417590	translation elongation factor
EOG46DJMZ	PHUM345860	x
EOG46DJNF	PHUM150850	ATP synthase mitochondrial F1 complex assembly factor 2
EOG46DJNN		Ran	*
EOG46HDVH	PHUM061110	WD-repeat protein
EOG46HDW0		methionine aminopeptidase	*
EOG46HDW4	PHUM071280	serine/threonine-protein kinase MST4
EOG46HDW6	PHUM075130	sperizin, RING finger protein
EOG46HDX9		Small nuclear ribonucleoprotein Sm D3	*
EOG46M94F	PHUM079820	x
EOG46Q5BR	PHUM503490	zinc transporter
EOG46Q5BV	PHUM222190	x
EOG46Q5BW	PHUM523110	Amphiphysin
EOG46Q5C1		galactose-1-phosphate uridylyltransferase	*
EOG46Q5CN	PHUM180970	Guanylate kinase
EOG46T1K8	PHUM605280	afadin
EOG46T1KH	PHUM427340	anaphase-promoting complex subunit
EOG46T1KW		Ubiquitin carboxyl-terminal hydrolase	*
EOG46T1M3	PHUM235780	x
EOG46WWV7	PHUM402320	x
EOG46WWVF	PHUM538620	hippocalcin
EOG470S29	PHUM424550	Sply, sphingosine-phosphate lyase
EOG470S2X	PHUM316690	transmembrane protein
EOG470S38	PHUM454530	transcription factor hey
EOG470S3P	PHUM129230	x
EOG473N9J	PHUM249680	x
EOG473N9V	PHUM457100	Vesicular integral-membrane protein VIP36 precursor
EOG473NB1	PHUM168270	x
EOG473NB2		adapter molecule Crk	*
EOG473NB7		Ribosomal protein S5	*
EOG473NBF	PHUM041410	Diphosphoinositol polyphosphate phosphohydrolase
EOG476HHX	PHUM151320	Neither inactivation nor afterpotential protein C
EOG476HJ1	PHUM148840	cation-transporting ATPase 13a1
EOG476HJ4	PHUM360490	x
EOG476HJ7	PHUM278210	x
EOG476HJ9		Glutamate decarboxylase	*
EOG476HJB	PHUM106040	serine/threonine-protein kinase DCAMKL1
EOG476HJM	PHUM127720	coiled-coil domain-containing protein 47 precursor
EOG476HJR	PHUM579950	26S proteasome non-ATPase regulatory subunit
EOG476HK3	PHUM505020	mitochondrial 28S ribosomal protein S22
EOG476HK6	PHUM434910	x
EOG476HK8	PHUM616950	orf protein
EOG476HK9	PHUM170120	Signal recognition particle receptor subunit beta
EOG479CS5		stress-activated map kinase-interacting protein	*
EOG479CSS	PHUM588770	50S ribosomal protein L2
EOG479CT2	PHUM003190	Pinin
EOG479CT3	PHUM256910	x
EOG479CTV	PHUM351570	NADH-ubiquinone oxidoreductase subunit B14.5B
EOG47D80W	PHUM231170	1-phosphatidylinositol-4,5-bisphosphate phosphodiesterase
EOG47D81K	PHUM301840	dual specificity protein phosphatase CDC14
EOG47D820	PHUM616110	calcineurin subunit B
EOG47H481		MCM3	*
EOG47H486	PHUM322850	Equilibrative nucleoside transporter
EOG47H487	PHUM527210	protein C9orf41
EOG47H48C	PHUM079800	Cell division control protein
EOG47H48J	PHUM182160	THO complex subunit
EOG47M0GT	PHUM075020	Dolichyl-diphosphooligosaccharide--protein glycosyltransferase subunit STT3A
EOG47M0GX	PHUM212930	set and mynd domain-containing protein
EOG47M0H9		Scabrous	*
EOG47M0J4		DNA-directed RNA polymerase subunit	*
EOG47PVR0		Rad17	*
EOG47PVRM		hydroxypyruvate isomerase	*
EOG47PVRQ	PHUM151070	x
EOG47PVS4	PHUM156220	mitochondrial 28S ribosomal protein S31
EOG47SQZF	PHUM377900	x
EOG47SQZM		Nup107	*
EOG47SQZV	PHUM189980	Chromosome transmission fidelity protein
EOG47SQZW	PHUM475090	x
EOG47SR0R	PHUM240600	retinal protein
EOG47WM6H		Valyl-tRNA synthetase	*
EOG47WM6K	PHUM604740	x
EOG47WM6Z	PHUM131490	DEAD box ATP-dependent RNA helicase
EOG47WM7S		ral	*
EOG47WM82		CDGSH iron-sulfur domain-containing protein 2 homolog	*
EOG480GFH	PHUM229220	protein FAM40A
EOG480GFR		Glycylpeptide N-tetradecanoyltransferase	*
EOG480GFV	PHUM006450	Calpain D
EOG480GG7	PHUM237320	protein YIF1A
EOG480GG8	PHUM431700	x
EOG480GGM	PHUM044390	Acyl-protein thioesterase
EOG480GGX	PHUM574520	Cysteine-rich hydrophobic domain 2 protein
EOG483BPH	PHUM235980	glycogen synthase
EOG483BPP		lariat debranching enzyme	*
EOG483BPQ	PHUM345900	DEAD box ATP-dependent RNA helicase
EOG483BPZ	PHUM297950	Cytoskeletal protein Sojo
EOG483BQC	PHUM594670	RNA U small nuclear RNA export adapter protein
EOG483BQK		Sarah	*
EOG4866XH	PHUM237110	x
EOG4866XS	PHUM204290	medium chain specific acyl-CoA dehydrogenase
EOG4866Z2	PHUM420010	protein transport protein sec13
EOG4866ZS	PHUM613860	Tumor protein D52
EOG486707	PHUM449600	x
EOG489356	PHUM491810	x
EOG48935H		High-affinity choline transporter	*
EOG489365	PHUM490950	mitochondrial 28S ribosomal protein S2
EOG48936N	PHUM503090	vAMP-7
EOG489370	PHUM058020	hypothetical protein Phum_PHUM058020
EOG489371	PHUM292870	Programmed cell death protein
EOG48CZD2	PHUM463920	histone-lysine N-methyltransferase SUVR5
EOG48CZDG		cytochrome P450	*
EOG48CZF9	PHUM103920	GTP-binding nuclear protein RAN1
EOG48CZFJ	PHUM584200	Signal transducing adapter molecule
EOG48GTND		gamma-tubulin complex component	*
EOG48GTNP	PHUM236510	YjeF domain-containing protein
EOG48GTNQ		Elongation factor 1-gamma	*
EOG48GTNR	PHUM161490	x
EOG48GTNW	PHUM079850	x
EOG48GTP3	PHUM357750	x
EOG48GTP6		Cdc37	*
EOG48GTP9	PHUM106050	x
EOG48KPWG	PHUM456530	x
EOG48KPWS		transaldolase	*
EOG48KPXK	PHUM260550	Endoplasmic reticulum protein ERp29
EOG48KPXZ		eukaryotic translation initiation factor 3 subunit	*
EOG48PK40	PHUM046570	hypothetical protein Phum_PHUM046570
EOG48PK4D		Synembryn	*
EOG48PK4G	PHUM278170	x
EOG48PK4M		protoporphyrinogen oxidase	*
EOG48PK4Z	PHUM112940	thioredoxin domain-containing protein 1 precursor
EOG48PK51	PHUM241180	restculon-3
EOG48PK5H	PHUM178560	x
EOG48PK5R	PHUM125090	protein drumstick
EOG48SFBS	PHUM254980	rapsynoid
EOG48SFBZ	PHUM122250	smile protein
EOG48SFC2	PHUM354430	Neuroendocrine convertase 2 precursor
EOG48SFCB	PHUM459020	Regulator of G-protein signaling
EOG48SFCC	PHUM397260	Nucleolar protein
EOG48SFCM	PHUM249650	COMPASS component SWD2
EOG48SFD8	PHUM204080	x
EOG48SFDC	PHUM061230	Charged multivesicular body protein 2A
EOG48W9KZ	PHUM456640	x
EOG48W9M9	PHUM607620	cAMP-dependent protein kinase catalytic subunit
EOG48W9MZ	PHUM041780	DNA-directed RNA polymerase III subunit 22.9 kDa polypeptide
EOG4905TZ	PHUM241320	Striatin
EOG4905V7	PHUM208880	eukaryotic peptide chain release factor GTP-binding subunit
EOG4905VQ	PHUM466300	x
EOG4905VS	PHUM569130	Peroxisomal biogenesis factor
EOG49322M	PHUM550980	x
EOG49322Q	PHUM101920	ubiquitin-protein ligase BRE1A
EOG49323G	PHUM232260	testis specific leucine rich repeat protein
EOG49323P	PHUM335480	medulloblastoma antigen MU-MB-50.4
EOG493241		6-pyruvoyl tetrahydrobiopterin synthase	*
EOG495X9M		Garnet	*
EOG495X9P	PHUM379620	x
EOG495X9T	PHUM065350	voltage-gated channel
EOG495XB1	PHUM235930	protein pellino
EOG495XB5	PHUM291240	AP-3 complex subunit mu-1
EOG495XBQ		Ribosomal protein S3	*
EOG498SJP	PHUM245150	protein SMG5
EOG498SJR	PHUM339230	hypothetical protein Phum_PHUM339230
EOG498SJZ	PHUM477220	x
EOG498SM1		ribosomal protein L32	*
EOG498SM6		thioredoxin	*
EOG49CNSG	PHUM178540	DNA helicase recq5
EOG49CNSJ		nuclear cap-binding protein subunit	*
EOG49CNSP	PHUM329910	pre-mRNA-splicing factor CWC22
EOG49CNSW	PHUM517340	x
EOG49CNT2		Seryl-tRNA synthetase	*
EOG49CNT7	PHUM061080	Calumenin precursor
EOG49CNTJ	PHUM060810	x
EOG49CNV2	PHUM456220	x
EOG49GJ1H	PHUM389610	x
EOG49GJ1T	PHUM463220	WD-repeat protein
EOG49GJ2C	PHUM234540	STIP1 homology and u box-containing protein
EOG49GJ2K		negative elongation factor E	*
EOG49KD8C		Light protein	*
EOG49KD8H	PHUM183580	x
EOG49KD8K	PHUM489080	folylpolyglutamate synthase
EOG49KD8X	PHUM436820	Prolactin regulatory element-binding protein
EOG49KD96	PHUM308550	zinc finger protein ZPR1
EOG49KD9K		Ubiquitin carrier protein	*
EOG49KD9R	PHUM331970	x
EOG49P8H5		carboxypeptidase D	*
EOG49P8HR	PHUM125150	BRCA1-associated protein
EOG49P8HT	PHUM522980	Speckle-type POZ protein
EOG49P8J2	PHUM230390	apoptosis stimulating of P53
EOG49P8JX	PHUM155090	hes-B
EOG49S4R4	PHUM400410	x
EOG49S4R9	PHUM135440	endothelin-converting enzyme
EOG49S4RG		Tak1	*
EOG49S4RJ	PHUM407120	Pleiotropic regulator
EOG49S4RK	PHUM499690	x
EOG49S4RW	PHUM065530	mitogen-activated protein kinase ERK-A
EOG49S4SD	PHUM240570	GTP-binding nuclear protein RAN1
EOG49S4SJ		Ribosomal protein L21	*
EOG49W107	PHUM397090	x
EOG49W10Q	PHUM244710	ubiquitin-conjugating enzyme E2 Q2
EOG49W11S	PHUM599880	transcription initiation factor TFIID subunit
EOG49ZW74	PHUM184150	x
EOG49ZW7B	PHUM171070	ribonuclease p/mrp subunit
EOG49ZW85		Cappuccino	*
EOG4B2RG5	PHUM003350	WD-repeat protein
EOG4B2RG6	PHUM401840	Phosphoglucomutase
EOG4B2RGC	PHUM614880	hypothetical protein Phum_PHUM614880
EOG4B2RGV	PHUM370820	x
EOG4B2RH7	PHUM088190	x
EOG4B2RHM		Vacuolar ATP synthase subunit F	*
EOG4B5MQ3	PHUM495750	x
EOG4B5MQF	PHUM374380	alpha-1,3-mannosyl-glycoprotein 2-beta-N-acetylglucosaminyltransferase
EOG4B5MQT	PHUM355110	x
EOG4B5MR1		Fib	*
EOG4B5MR2	PHUM437930	x
EOG4B8GZ9	PHUM426080	ubiquinone biosynthesis protein
EOG4BCC5V		eukaryotic translation initiation factor 3 subunit	*
EOG4BCC5W	PHUM333140	GMP synthase
EOG4BCC62	PHUM136080	peroxisome biogenesis factor
EOG4BCC67	PHUM338340	x
EOG4BCC6C		Adenylyltransferase and sulfurtransferase MOCS3	*
EOG4BCC6M		tRNA (guanine-N(7)-)-methyltransferase subunit wuho	*
EOG4BCC6Q	PHUM345790	mitochondrial 50S ribosomal protein L4
EOG4BCC78	PHUM280450	axoneme-associated protein mst101
EOG4BG7DZ	PHUM360510	x
EOG4BG7FJ		Replication factor C subunit	*
EOG4BG7G0	PHUM035170	x
EOG4BG7GM	PHUM530370	Pleiotrophic factor-alpha-1 precursor
EOG4BK3NJ	PHUM576960	steroid receptor-interacting snf2 domain protein
EOG4BK3NV	PHUM465400	x
EOG4BK3Q7	PHUM220200	protein max
EOG4BK3QD	PHUM529480	transcription elongation factor B polypeptide
EOG4BNZWJ		DNA polymerase subunit gamma	*
EOG4BNZWN	PHUM005730	hipk
EOG4BNZWP	PHUM046940	Pancreatic triacylglycerol lipase precursor
EOG4BNZZ2	PHUM177380	dual specificity protein phosphatase
EOG4BRV4H	PHUM316810	JmjC domain-containing histone demethylation protein 1B
EOG4BRV4Q		Sorting nexin	*
EOG4BRV4R		Forkhead box protein O	*
EOG4BRV54	PHUM498150	x
EOG4BRV57	PHUM477840	x
EOG4BRV5B		deoxyhypusine synthase	*
EOG4BVQCD	PHUM035190	WD-repeat protein
EOG4BVQCF	PHUM378710	kif21
EOG4BVQCN	PHUM488830	Cyclic AMP-dependent transcription factor ATF-6 alpha
EOG4BVQCQ	PHUM580060	x
EOG4BVQCZ	PHUM507340	cysteine desulfurylase
EOG4BVQDH	PHUM252220	proline-serine-threonine phosphatase interacting protein
EOG4BVQDV		clathrin light chain	*
EOG4BZKMJ		ribosome biogenesis protein bop1	*
EOG4BZKMM	PHUM175070	x
EOG4C2FV7		Frazzled	*
EOG4C2FVD		adam	*
EOG4C2FVQ	PHUM569110	x
EOG4C2FVX	PHUM603820	x
EOG4C2FW3	PHUM019450	x
EOG4C2FW6	PHUM428030	sumo-1-activating enzyme E1a
EOG4C2FWV	PHUM157780	nut2
EOG4C5B3F		nuclear protein localization	*
EOG4C5B3K	PHUM040510	x
EOG4C5B3Z	PHUM420100	mitogen-activated protein kinase ERK-A
EOG4C5B4R	PHUM593000	heterogeneous nuclear ribonucleoprotein k
EOG4C86B5	PHUM169900	x
EOG4C86B7	PHUM379790	membrane-bound transcription factor site 1 protease precursor
EOG4C86B8	PHUM561400	protein phosphatase 1 regulatory subunit 12B
EOG4C86BD	PHUM320290	RNA binding motif protein
EOG4C86BG		dishevelled	*
EOG4C86BR		Eukaryotic translation initiation factor 3 subunit M	*
EOG4C86BS	PHUM438100	platelet-activating factor acetylhydrolase isoform 1B alpha subunit
EOG4C86C0	PHUM359130	peroxin
EOG4C86C3		Ubiquitin-like modifier-activating enzyme	*
EOG4C86CB	PHUM156980	x
EOG4CC2K5	PHUM060680	x
EOG4CC2K6		Oxysterol-binding protein	*
EOG4CC2KC	PHUM530190	x
EOG4CC2M8	PHUM422410	Rho GDP-dissociation inhibitor
EOG4CC2MF	PHUM410370	x
EOG4CC2MR	PHUM018370	mitotic apparatus protein p62
EOG4CFXTD	PHUM092140	coiled-coil domain-containing protein
EOG4CFXTT	PHUM082810	Epsin-1
EOG4CFXV8	PHUM084870	enoyl-CoA hydratase
EOG4CFXVG	PHUM540640	x
EOG4CJT23	PHUM505190	Tryptophanyl-tRNA synthetase
EOG4CJT28	PHUM398610	zinc finger protein RNA binding protein
EOG4CJT2K		pelota	*
EOG4CJT2P	PHUM320130	calmodulin-dependent protein kinase phosphatase
EOG4CJT2Q	PHUM497920	x
EOG4CNP8W	PHUM440050	PHD finger domain
EOG4CNP93		Polypeptide N-acetylgalactosaminyltransferase	*
EOG4CNP9X		casein kinase II subunit beta	*
EOG4CNPB6	PHUM608010	Electron transfer flavoprotein subunit beta
EOG4CNPBM	PHUM551150	dynein light chain 2B, cytoplasmic
EOG4CRJHR	PHUM009050	type II transmembrane protein
EOG4CRJHV	PHUM041040	x
EOG4CRJHX		shuttle craft	*
EOG4CRJJ6	PHUM322090	T-complex protein 1 subunit zeta
EOG4CRJJB	PHUM148640	eukaryotic initiation factor 4A-II
EOG4CRJJC	PHUM239050	protein phosphatase 1 regulatory subunit 3D
EOG4CVDRS	PHUM414140	hypothetical protein Phum_PHUM414140
EOG4CVDRT	PHUM449030	calcium-transporting ATPase type 2C member
EOG4CVDTC	PHUM256620	x
EOG4CVDTD	PHUM320300	multisynthetase complex auxiliary component p38
EOG4CZ90Q	PHUM060700	x
EOG4CZ914		Eukaryotic peptide chain release factor subunit	*
EOG4CZ917		COP9 signalosome complex subunit	*
EOG4CZ91K	PHUM401810	x
EOG4CZ91V	PHUM401420	RWD domain-containing protein
EOG4CZ920	PHUM337480	x
EOG4CZ928		Ribosomal protein S20	*
EOG4CZ92H	PHUM456930	membrane-associated protein
EOG4D257W	PHUM490700	EH-domain-containing protein
EOG4D2583	PHUM597500	hypothetical protein Phum_PHUM597500
EOG4D2584	PHUM450750	WD-repeat protein
EOG4D258F	PHUM310710	x
EOG4D258R	PHUM244600	ladybird homeobox corepressor
EOG4D258S	PHUM263440	spliceosome associated protein
EOG4D51GH		Transporter	*
EOG4D51GK	PHUM165840	paramyosin
EOG4D51GV	PHUM048320	Casein kinase I isoform gamma-3
EOG4D51H8		Pseudouridylate synthase	*
EOG4D51HB	PHUM380180	protein C9orf64
EOG4D51J1	PHUM334270	transcription factor MafK
EOG4D51J4	PHUM613850	U2 small nuclear ribonucleoprotein A
EOG4D7WQF	PHUM103100	leucine-rich transmembrane protein
EOG4D7WQG	PHUM250160	Kinesin-associated protein
EOG4D7WQP	PHUM125770	x
EOG4D7WR0		selenide	*
EOG4D7WRW	PHUM232250	N-terminal acetyltransferase complex Ard1 subunit
EOG4DBS08		tryptophan 23-dioxygenase	*
EOG4DBS0Q	PHUM602640	protein YIPF6
EOG4DBS0V	PHUM226110	rap1 and
EOG4DFN69	PHUM228680	hypothetical protein Phum_PHUM228680
EOG4DFN6C	PHUM304540	x
EOG4DFN6P	PHUM433640	methionyl-tRNA synthetase
EOG4DFN6W		Phosphoglycerate kinase	*
EOG4DFN74	PHUM430960	Brix domain-containing protein
EOG4DFN7R		nucleoside diphosphate kinase	*
EOG4DJHF5		DNA polymerase	*
EOG4DJHG2	PHUM253510	Replication factor C subunit
EOG4DJHGW	PHUM130930	x
EOG4DNCP9	PHUM227550	ATP-dependent RNA helicase
EOG4DNCPR	PHUM228670	x
EOG4DNCQC	PHUM136020	x
EOG4DR7X7	PHUM297910	isoleucyl-tRNA synthetase
EOG4DV456	PHUM450970	Rho GTPase activating protein
EOG4DV45T	PHUM250990	lipoic acid synthetase
EOG4DV46Q	PHUM424760	coiled-coil-helix-coiled-coil-helix domain-containing protein
EOG4DZ0CZ	PHUM390660	Aminopeptidase N precursor
EOG4DZ0DJ		C-terminal binding protein	*
EOG4DZ0DP	PHUM077870	rbm25 protein
EOG4DZ0FM		Transcription elongation factor SPT4	*
EOG4F1VN3		ATP-dependent RNA helicase SUV3	*
EOG4F1VN8		Suppressor of fused	*
EOG4F1VN9	PHUM489090	SET and MYND domain-containing protein
EOG4F1VNH		mannose-1-phosphate guanyltransferase	*
EOG4F1VP2	PHUM258440	preimplantation protein
EOG4F1VP6	PHUM613960	Cyclic AMP response element-binding protein B
EOG4F1VPF	PHUM073930	DNA-directed RNA polymerase I subunit
EOG4F4QVV		Kinesin heavy chain	*
EOG4F4QW2	PHUM530360	Endoplasmic reticulum mannosyl-oligosaccharide 1,2-alpha-mannosidase
EOG4F4QW3		Histone-arginine methyltransferase CARMER	*
EOG4F4QX0		Troponin T	*
EOG4F4QX7	PHUM086700	membrane-associated progesterone receptor component
EOG4F7M3R	PHUM503220	x
EOG4F7M42	PHUM452910	x
EOG4FBGBM		DNA polymerase	*
EOG4FBGBT	PHUM188260	RAC protein kinase DRAC-PK85
EOG4FBGCB	PHUM294360	x
EOG4FBGCG	PHUM407300	lipoyltransferase 1
EOG4FBGCM		methyltransferase	*
EOG4FFBM1	PHUM614070	hypothetical protein Phum_PHUM614070
EOG4FFBM8	PHUM608020	UDP-galactose transporter
EOG4FFBN0	PHUM456300	maintenance of killer 16 mak16, protein
EOG4FFBN3	PHUM534860	dynactin subunit
EOG4FJ6TH	PHUM131530	x
EOG4FJ6TJ		nucleolar protein	*
EOG4FJ6TS	PHUM111100	x
EOG4FJ6VQ	PHUM055730	Cofactor required for Sp1 transcriptional activation subunit
EOG4FJ6VS		Ubiquitin carrier protein	*
EOG4FN333		Phenylalanyl-tRNA synthetase	*
EOG4FN33K	PHUM049610	x
EOG4FN33M		Protein N-terminal glutamine amidohydrolase	*
EOG4FQZ9F	PHUM600390	x
EOG4FQZ9G	PHUM228000	Exportin-2
EOG4FQZ9S	PHUM569810	trithorax protein ash2
EOG4FQZBH		Dolichol-phosphate mannosyltransferase	*
EOG4FQZBQ	PHUM499340	x
EOG4FQZBS	PHUM514050	x
EOG4FTTJJ		Transcription initiation factor TFIID subunit	*
EOG4FTTJK	PHUM600840	Conserved oligomeric golgi complex component
EOG4FTTKH	PHUM392330	x
EOG4FTTKP	PHUM233260	KH domain-containing protein C56G2.1
EOG4FTTM2		ATP synthase-coupling factor 6 mitochondrial	*
EOG4FXPS8		Guanylate cyclase	*
EOG4FXPSJ		Src64B	*
EOG4FXPSK	PHUM033910	x
EOG4FXPSS	PHUM359170	histone acetyltransferase type B catalytic subunit
EOG4FXPSV		cytochrome P	*
EOG4FXPT9	PHUM050940	Ras suppressor protein
EOG4FXPTJ	PHUM333920	x
EOG4FXPTT	PHUM457170	x
EOG4FXPV6		Ribosomal protein L37A	*
EOG4G1K15	PHUM418060	tpr and ank domain-containing protein
EOG4G1K16		Ubiquitin carboxyl-terminal hydrolase	*
EOG4G1K18		|protein_coding	*
EOG4G1K1B	PHUM463150	coiled-coil domain-containing protein
EOG4G1K22	PHUM457150	vacuolar ATP synthase subunit S1
EOG4G1K2F	PHUM213190	x
EOG4G4F87	PHUM514700	protein transport protein Sec23A
EOG4G4F8J	PHUM537880	pyruvate dehydrogenase
EOG4G4F91	PHUM245780	x
EOG4G4F92	PHUM494150	Cytochrome C-type heme lyase
EOG4G79H2	PHUM392470	ferredoxin-dependent glutamate synthase 2
EOG4G79H3	PHUM275030	x
EOG4G79H4	PHUM278190	Exportin-5
EOG4G79HH	PHUM114660	acetylcholine receptor protein alpha 1, 2, 3, 4 invertebrate
EOG4G79HN	PHUM500530	Nucleolar protein NOP5
EOG4G79JG	PHUM369820	x
EOG4GB5QX		flightless	*
EOG4GB5R1	PHUM004640	tyrosine-protein phosphatase non-receptor type
EOG4GB5R7		glutamate-cysteine ligase	*
EOG4GB5R8	PHUM490520	ATP-dependent RNA helicase DBP4
EOG4GB5RK	PHUM489250	WD-repeat protein
EOG4GB5RX	PHUM582440	ADP-ribosylation factor GTPase-activating protein
EOG4GB5RZ	PHUM213230	x
EOG4GB5S4	PHUM221290	x
EOG4GB5S9		Ubiquitin carrier protein	*
EOG4GB5SM	PHUM253690	transcription elongation factor B polypeptide
EOG4GF1ZX	PHUM376140	breast carcinoma AMPlified sequence
EOG4GF204		ral guanine nucleotide exchange factor	*
EOG4GF205	PHUM565090	x
EOG4GF21C	PHUM101540	Charged multivesicular body protein
EOG4GHX70		Exocyst complex component	*
EOG4GHX74		atlastin	*
EOG4GHX78	PHUM375070	GPI transamidase component PIG-T precursor
EOG4GHX7C	PHUM016440	tRNA-dihydrouridine synthase
EOG4GHX7M	PHUM211140	Dopamine beta-hydroxylase precursor
EOG4GHX7Q		COP9 signalosome complex subunit	*
EOG4GHX7X	PHUM176920	UDP-galactose translocator
EOG4GHX80	PHUM293380	x
EOG4GHX81	PHUM376540	Sentrin-specific protease
EOG4GHX8F	PHUM617070	x
EOG4GMSFR	PHUM155390	class C metabotropic glutamate-like G-protein coupled receptor GPRgbb2
EOG4GMSGN	PHUM009100	cyclin H
EOG4GMSGZ	PHUM580240	50S ribosomal protein L1
EOG4GQNQ1	PHUM474440	x
EOG4GQNQ9	PHUM125760	transmembrane and coiled-coil domains protein
EOG4GQNQJ	PHUM128660	pre-mRNA-splicing factor
EOG4GQNQQ		26S proteasome non-ATPase regulatory subunit	*
EOG4GQNQV		GTP cyclohydrolase	*
EOG4GQNR6	PHUM034500	Cell growth-regulating nucleolar protein
EOG4GTHXS	PHUM390810	x
EOG4GTHXT	PHUM614730	lin-9
EOG4GTHZ4	PHUM564700	Sister chromatid cohesion protein dcc1
EOG4GTHZ9	PHUM593160	peptidyl-glycine alpha-amidating monooxygenase 1 precursor
EOG4GTHZZ	PHUM379770	ankyrin repeat domain-containing protein
EOG4GTJ0C	PHUM477820	Dolichyl-diphosphooligosaccharide--protein glycosyltransferase subunit DAD1
EOG4GXD5H	PHUM035670	x
EOG4GXD5J	PHUM457630	transmembrane protein
EOG4GXD5P	PHUM581940	x
EOG4GXD6X	PHUM136050	x
EOG4H18DG		Mediator of RNA polymerase II transcription subunit	*
EOG4H18DN	PHUM375670	Minichromosome loss protein
EOG4H18F0		aspartate aminotransferase	*
EOG4H18F7		Pseudouridylate synthase	*
EOG4H18FP	PHUM544500	Cleavage and polyadenylation specificity factor
EOG4H18FV		synaptogyrin	*
EOG4H44NH	PHUM599900	Ribosomal protein S6 kinase alpha-2
EOG4H44NZ	PHUM386890	Sorting nexin-2
EOG4H44PB	PHUM285490	x
EOG4H44PZ		Myeloid leukemia factor	*
EOG4H70WH	PHUM189890	cAMP-dependent protein kinase catalytic subunit
EOG4H70WN	PHUM350380	x
EOG4H70X6	PHUM581330	tyrosine-protein phosphatase non-receptor type
EOG4H9W48	PHUM456230	synaptojanin-1
EOG4H9W4P	PHUM503160	Williams-Beuren syndrome chromosome region 16 protein
EOG4H9W5F	PHUM363290	x
EOG4H9W5G	PHUM529670	eukaryotic translation initiation factor 4E type
EOG4H9W5J		ATP synthase	*
EOG4H9W5N		anamorsin	*
EOG4HDRCN	PHUM245400	x
EOG4HHMM3	PHUM174800	x
EOG4HHMN3	PHUM399990	x
EOG4HHMN7	PHUM420280	inositol monophosphatase family domain containing protein
EOG4HMGV9	PHUM528520	cAMP-dependent protein kinase catalytic subunit
EOG4HMGVB	PHUM194380	GPI mannosyltransferase
EOG4HMGVC	PHUM119360	transcription factor COE1
EOG4HMGW0		Atg5	*
EOG4HMGW1	PHUM414350	leucine-rich transmembrane protein
EOG4HMGWP	PHUM490240	x
EOG4HQC34	PHUM174980	x
EOG4HQC39	PHUM556800	Regulator of G-protein signaling
EOG4HQC3C	PHUM503480	x
EOG4HQC3Z	PHUM288220	x
EOG4HQC4F	PHUM479630	x
EOG4HQC4T	PHUM364070	x
EOG4HT7C9	PHUM498340	hypothetical protein Phum_PHUM498340
EOG4HT7CC		Ubiquitin carrier protein	*
EOG4HX3JW		coatomer	*
EOG4HX3KF	PHUM420670	cytochrome C oxidase assembly protein cox15
EOG4HX3M8	PHUM228720	rRNA-processing protein UTP23
EOG4HX3MK		Troponin I	*
EOG4J0ZST	PHUM422060	x
EOG4J0ZSX		serine protease	*
EOG4J0ZTB	PHUM252190	x
EOG4J0ZV8	PHUM613100	GTP:AMP phosphotransferase
EOG4J0ZVF	PHUM066600	x
EOG4J3V22	PHUM602110	zinc finger protein DHHC domain containing protein
EOG4J3V23	PHUM395880	DNA polymerase IV
EOG4J3V2T	PHUM080340	protein pob
EOG4J3V3D	PHUM117310	DNA polymerase epsilon subunit
EOG4J6Q8M	PHUM208020	x
EOG4J6Q92	PHUM225970	methylcrotonoyl-CoA carboxylase subunit beta
EOG4J6Q9J	PHUM625800	gonadotropin inducible transcription factor
EOG4J9KHT	PHUM391230	calcium-binding mitochondrial carrier Aralar1
EOG4J9KHW		Plenty of SH3s	*
EOG4J9KJN		60S ribosomal protein L8	*
EOG4J9KK6		ribosomal protein S25	*
EOG4JDFS4	PHUM118410	x
EOG4JDFSJ	PHUM244130	x
EOG4JDFT3	PHUM208360	x
EOG4JHB0H	PHUM599790	Liprin-alpha
EOG4JHB1N	PHUM274810	x
EOG4JHB1Z	PHUM128630	mitochondrial 50S ribosomal protein L27
EOG4JM67D	PHUM519420	x
EOG4JM67H	PHUM456250	x
EOG4JM68T	PHUM024740	x
EOG4JM68W	PHUM584990	mitochondrial 50S ribosomal protein L11
EOG4JM695	PHUM580670	x
EOG4JQ2GH		Polypeptide N-acetylgalactosaminyltransferase	*
EOG4JQ2GV	PHUM044540	Ethanolamine-phosphate cytidylyltransferase
EOG4JQ2H7	PHUM551010	eukaryotic translation initiation factor 2 subunit alpha
EOG4JQ2HB	PHUM492020	syntaxin-16
EOG4JSXQ6	PHUM004210	tuberin
EOG4JSXQF	PHUM122230	N-acetyltransferase
EOG4JSXQT	PHUM005970	asparaginyl-tRNA synthetase
EOG4JSXQZ	PHUM238580	x
EOG4JSXR1	PHUM327780	Casein kinase I isoform delta
EOG4JSXRB	PHUM595840	sorting and assembly machinery sam50 protein
EOG4JSXRC	PHUM600860	Polyglutamine-binding protein
EOG4JSXS4	PHUM583460	x
EOG4JWSZ6	PHUM122540	sushi domain containing protein
EOG4JWSZB	PHUM550160	vacuolar protein sorting
EOG4JWSZD		crooked neck	*
EOG4JWSZP		Transcription elongation factor B polypeptide	*
EOG4JWT03	PHUM564510	Inositol oxygenase
EOG4JWT04	PHUM587760	paramyosin
EOG4K0P66	PHUM411120	importin beta
EOG4K0P69	PHUM473110	Caldesmon
EOG4K0P6P	PHUM598500	CCR4-NOT transcription complex subunit
EOG4K0P73	PHUM363550	down syndrome critical region protein
EOG4K3JFV	PHUM158240	cAMP-dependent protein kinase type I-beta regulatory subunit
EOG4K3JG2	PHUM179210	chitin binding peritrophin-A
EOG4K3JG5	PHUM544530	Splicing factor 3A subunit
EOG4K3JGS	PHUM227970	protein Vhl
EOG4K3JH1	PHUM495990	stress associated endoplasmic reticulum protein
EOG4K6DP0		Integrin alpha-PS2	*
EOG4K6DPG	PHUM343910	26S proteasome non-ATPase regulatory subunit
EOG4K6DPN	PHUM407140	protein disulfide isomerase
EOG4K6DPQ	PHUM562610	kelch domain-containing protein
EOG4K6DPW	PHUM472440	x
EOG4K6DQF	PHUM148260	mitosis protein dim1
EOG4K6DQP	PHUM348610	x
EOG4K98WX	PHUM297850	x
EOG4K98XD	PHUM523120	radical sam protein
EOG4K98XS		Zinc finger protein-like 1 homolog	*
EOG4K98Z2	PHUM399800	protein farnesyltransferase alpha subunit
EOG4KD54S	PHUM137300	dynamin-associated protein
EOG4KD552	PHUM237750	delta 1-pyrroline-5-carboxylate synthetase
EOG4KH1DV	PHUM400420	x
EOG4KKWN1		Tyrosine-protein kinase transmembrane receptor Ror2	*
EOG4KKWNJ	PHUM576380	ABC transporter
EOG4KKWP5		Peptidyl-prolyl cis-trans isomerase	*
EOG4KKWP7		ras	*
EOG4KPRVW		Mbt	*
EOG4KPRWD		60S ribosomal protein L4	*
EOG4KPRWQ	PHUM472560	mitochondrial outer membrane porin channel
EOG4KPRWW	PHUM504900	x
EOG4KPRX8		RING-box protein 1A	*
EOG4KSN3P	PHUM195120	PDZ domain-containing protein
EOG4KSN43	PHUM257710	glucose-1-phosphate adenylyltransferase
EOG4KSN49		Serine/threonine-protein phosphatase	*
EOG4KWHBQ	PHUM308490	peroxisomal membrane protein 70 abcd3
EOG4KWHBW		Ligatin	*
EOG4KWHC1	PHUM430450	x
EOG4KWHC9	PHUM055340	NADH-ubiquinone oxidoreductase 40 kDa subunit
EOG4KWHCN	PHUM200790	CDP-diacylglycerol--inositol 3-phosphatidyltransferase
EOG4KWHCQ	PHUM394570	LIM domains-containing protein
EOG4KWHD5		Transcription initiation factor TFIID subunit	*
EOG4M0CKD	PHUM000420	carbamoyl-phosphate synthase
EOG4M0CMQ	PHUM088400	dhand
EOG4M0CN0	PHUM249720	x
EOG4M0CN6	PHUM323600	Negative cofactor 2 beta
EOG4M37V5	PHUM449610	RNA polymerase-associated protein LEO1
EOG4M642G	PHUM000430	serine protease
EOG4M909H	PHUM490960	Heat shock 70 kDa protein cognate 3 precursor
EOG4M909S	PHUM022240	x
EOG4M90B0	PHUM200070	nucleoporin seh1
EOG4M90B3	PHUM306690	ELMO domain-containing protein
EOG4MCVJ4	PHUM298020	transmembrane protein 1/tmem1b
EOG4MGQS4	PHUM317860	Exportin-7
EOG4MGQS6	PHUM268100	WD repeat domain-containing protein
EOG4MGQSB	PHUM499310	ATP-dependent transporter
EOG4MGQSF		Adenosylhomocysteinase	*
EOG4MGQSM	PHUM320050	hypothetical protein Phum_PHUM320050
EOG4MGQT0	PHUM088080	williams-beuren syndrome critical region protein
EOG4MGQT1		GPI-anchor transamidase	*
EOG4MGQT7	PHUM515750	Polycomb group RING finger protein
EOG4MGQTD	PHUM435190	transcription initiation factor IIA alpha chain TFIIA p30
EOG4MKM10	PHUM576420	x
EOG4MKM1B	PHUM584050	Importin alpha-3 subunit
EOG4MKM1R		Ribosome biogenesis protein WDR12 homolog	*
EOG4MPG7Z	PHUM430800	rab6 GTPase activating protein, gapcena
EOG4MPG8H	PHUM584020	Cytoplasmic protein NCK1
EOG4MPG8P	PHUM462200	Cyclin fold protein
EOG4MSBH0	PHUM044380	ribonuclease p/mrp subunit
EOG4MSBH9	PHUM549570	Vesicular inhibitory amino acid transporter
EOG4MSBHD	PHUM318540	caax prenyl protease ste24
EOG4MSBHH	PHUM065360	x
EOG4MSBHJ	PHUM196800	cAMP-dependent protein kinase catalytic subunit
EOG4MSBJ0	PHUM336840	Sulfatase-modifying factor 1 precursor
EOG4MSBJ1		proteasome subunit alpha	*
EOG4MSBJK	PHUM140860	Pyroglutamyl-peptidase
EOG4MW6QW	PHUM032350	leucine-rich transmembrane protein
EOG4MW6R6	PHUM029040	5'-AMP-activated protein kinase catalytic subunit alpha-2
EOG4MW6RD	PHUM509260	Sorting nexin-6
EOG4MW6RP	PHUM252170	uvb-resistance protein uvr8
EOG4MW6RQ		Diphthine synthase	*
EOG4MW6S9	PHUM085720	x
EOG4N02ZQ	PHUM355120	membrane-associated phosphatidylinositol transfer protein
EOG4N02ZS		heparan sulfate N-deacetylase/N-sulfotransferase	*
EOG4N031K	PHUM405840	x
EOG4N2Z6T	PHUM236530	DNA double-strand break repair Rad50 ATPase
EOG4N2Z6X	PHUM000590	x
EOG4N2Z7D		Serine/threonine-protein phosphatase	*
EOG4N2Z7K	PHUM609410	UDP-N-acetylglucosamine--dolichyl-phosphate N-acetylglucosaminephosphotransferase
EOG4N2Z85		Ribosomal protein L20	*
EOG4N5TFX		T-complex protein 1 subunit delta	*
EOG4N5TG2	PHUM456940	sodium/potassium/calcium exchanger 5 precursor
EOG4N5TGH	PHUM037790	synaptic glycoprotein SC2
EOG4N5TGQ	PHUM540540	x
EOG4N5TH5	PHUM574550	x
EOG4N5TH6	PHUM050720	x
EOG4N5THC	PHUM106920	mitochondrial 28S ribosomal protein S6
EOG4N8PPZ	PHUM055370	x
EOG4N8PQ4	PHUM137960	x
EOG4N8PQJ		fructose-16-bisphosphatase	*
EOG4N8PQK		Autophagy-related protein	*
EOG4N8PQZ		Peptidyl-prolyl cis-trans isomerase	*
EOG4N8PR5		ribosomal protein L14	*
EOG4NCJZ7	PHUM599810	x
EOG4NCJZ9		Transcription initiation factor IIB	*
EOG4NCJZC	PHUM353470	Ribose-5-phosphate isomerase
EOG4NGF5D	PHUM293220	Rho-GTPase-activating protein
EOG4NGF6C	PHUM055920	OTU domain-containing protein 6B
EOG4NGF6S	PHUM347840	x
EOG4NGF6V	PHUM168450	Immature colon carcinoma transcript 1 protein precursor
EOG4NK9DD		Protein kibra	*
EOG4NK9DK		Cohesin loading complex subunit SCC4 homolog	*
EOG4NK9DS	PHUM221070	x
EOG4NK9F3	PHUM581740	x
EOG4NK9FZ	PHUM163880	x
EOG4NK9G1		ribosomal protein L31	*
EOG4NP5NG	PHUM491010	eukaryotic translation initiation factor 2B, epsilon subunit
EOG4NP5P9	PHUM369830	x
EOG4NP5PB		Uridine kinase	*
EOG4NS1W7	PHUM191910	Brefeldin A-inhibited guanine nucleotide-exchange protein
EOG4NS1XD	PHUM604560	x
EOG4NS1XK	PHUM506730	ADP-ribosylation factor, arf
EOG4NS1XS	PHUM003340	x
EOG4NVX4R	PHUM422830	x
EOG4NVX4W	PHUM283320	x
EOG4NVX4Z	PHUM128500	acid-sensitive two pore domain K+ channel dTASK-6
EOG4NVX56	PHUM278090	something about silencing protein sas10
EOG4NVX5Q		Actin-related protein 2/3 complex subunit	*
EOG4NZSCZ	PHUM496430	SPRY domain-containing SOCS box protein
EOG4NZSD1	PHUM376100	x
EOG4P2NM8	PHUM459640	x
EOG4P2NMH	PHUM187510	x
EOG4P2NMT	PHUM216950	U3 small nucleolar ribonucleoprotein imp4
EOG4P2NN1	PHUM259550	tRNA-dihydrouridine synthase
EOG4P2NN4	PHUM137540	x
EOG4P2NN5	PHUM130900	Homeobox protein ceh-14
EOG4P5HVB		zinc finger protein	*
EOG4P5HVG	PHUM497230	class A rhodopsin-like G-protein coupled receptor GPRoar1
EOG4P5HW4	PHUM046450	RAB 3 and
EOG4P8D2Z	PHUM098920	polyribonucleotide nucleotidyltransferase 1
EOG4P8D3Q	PHUM180960	x
EOG4P8D41	PHUM140850	x
EOG4PC89X	PHUM387680	serine/threonine-protein kinase TBK1
EOG4PC8B0	PHUM413450	x
EOG4PC8B4	PHUM401800	UDP-GalNAc:polypeptide N-acetylgalactosaminyltransferase
EOG4PC8BD	PHUM491370	protein phosphatase methylesterase
EOG4PC8C3	PHUM458510	x
EOG4PC8C8		Eukaryotic translation initiation factor 5A	*
EOG4PK0SN	PHUM240620	ankyrin repeat and FYVE domain-containing protein
EOG4PK0SS	PHUM514040	DNA replication licensing factor mcm5
EOG4PK0ST	PHUM189320	class A rhodopsin-like G-protein coupled receptor GPRsif
EOG4PK0SX		transcription initiation factor	*
EOG4PK0T2		Transcription initiation factor TFIID subunit	*
EOG4PK0TN	PHUM066550	Uroporphyrinogen-III synthase
EOG4PK0V1	PHUM212300	x
EOG4PK0V8	PHUM036320	x
EOG4PNW1S	PHUM268890	Rap1 GTPase-activating protein
EOG4PNW24	PHUM129450	Regulator of nonsense transcripts 3A
EOG4PNW35		Ribosomal protein L23	*
EOG4PRR8H	PHUM581050	Epidermal growth factor receptor precursor
EOG4PRR8W	PHUM450200	isocitrate dehydrogenase NADP
EOG4PRR95	PHUM479470	x
EOG4PRR9M	PHUM476990	x
EOG4PVMHD	PHUM436830	protein NUF1
EOG4PVMHF	PHUM262920	brat protein
EOG4PVMHP	PHUM547720	x
EOG4PVMJ2		CIAO1	*
EOG4PVMJ5	PHUM105930	x
EOG4PVMJ8		Ribonuclease	*
EOG4PVMJK	PHUM491250	rab9 and
EOG4PZGRB		UDP-glucose:glycoprotein glucosyltransferase	*
EOG4PZGS6	PHUM368580	5'-AMP-activated protein kinase subunit beta-2
EOG4Q2C09	PHUM294490	hypothetical protein Phum_PHUM294490
EOG4Q2C0B		DNA topoisomerase	*
EOG4Q2C0S	PHUM376170	NADH-cytochrome b5 reductase precursor
EOG4Q2C13	PHUM255350	x
EOG4Q5782	PHUM487610	Microfibrillar-associated protein
EOG4Q5784		SPARC	*
EOG4Q5787		rab	*
EOG4Q5791	PHUM238620	x
EOG4Q83G7	PHUM581370	fh1/fh2 domains-containing protein
EOG4Q83GM	PHUM157530	restnoblastoma-binding protein
EOG4Q83H2	PHUM351780	Etoposide-induced protein 2.4
EOG4Q83HR		ribosomal protein S18	*
EOG4QBZQ6	PHUM171690	x
EOG4QBZQB		brain tumor protein	*
EOG4QBZQJ	PHUM476980	tetratricopeptide repeat protein
EOG4QBZQN	PHUM459180	x
EOG4QFTZ3	PHUM573890	Stat3-interacting protein
EOG4QFTZ5		MCM7	*
EOG4QFTZ6		Smo	*
EOG4QFTZK	PHUM150220	x
EOG4QFTZR	PHUM373400	threonine aspartase
EOG4QFTZT	PHUM142010	arrestin domain-containing protein
EOG4QFTZV	PHUM125120	x
EOG4QFTZX	PHUM167520	mitochondrial carrier protein
EOG4QFV08	PHUM492610	x
EOG4QFV0H	PHUM132180	15 kDa selenoprotein precursor
EOG4QJQ67	PHUM156700	x
EOG4QJQ6C		frizzled	*
EOG4QJQ70	PHUM333970	Metal tolerance protein C2
EOG4QJQ76	PHUM421370	hypothetical protein Phum_PHUM421370
EOG4QNKF1		CTP synthase	*
EOG4QNKF5	PHUM617720	x
EOG4QNKF8	PHUM474710	nop14
EOG4QNKFW	PHUM510710	phosphatidylinositol transfer protein
EOG4QNKFZ	PHUM465390	x
EOG4QNKG0	PHUM601510	deoxyribose-phosphate aldolase
EOG4QNKG1		proliferating cell nuclear antigen	*
EOG4QV9WQ	PHUM219220	x
EOG4QV9XS	PHUM607780	Cold-inducible RNA-binding protein
EOG4QV9Z1	PHUM557340	x
EOG4QZ64T	PHUM004770	protein GCN20
EOG4QZ66C	PHUM449020	x
EOG4QZ66H	PHUM283330	x
EOG4R22CK	PHUM285450	zinc finger protein swim domain containing protein 4, 5
EOG4R4XN6	PHUM194980	DEAD box ATP-dependent RNA helicase
EOG4R4XPD	PHUM135760	protein FAM32A
EOG4R7SVF	PHUM040650	class D atypical G-protein coupled receptor GPRstn1
EOG4R7SVN	PHUM376830	x
EOG4R7SW7	PHUM454780	x
EOG4RBP3H	PHUM423430	BR serine/threonine-protein kinase
EOG4RBP3V	PHUM503640	x
EOG4RBP47	PHUM527220	x
EOG4RBP48		uroporphyrinogen decarboxylase	*
EOG4RBP4W	PHUM611520	x
EOG4RFJBC		Oxt	*
EOG4RFJBN		Serine/threonine-protein kinase PLK4	*
EOG4RFJBQ	PHUM427570	x
EOG4RFJCF		Decapentaplegic	*
EOG4RFJCR	PHUM361390	mitochondrial 28S ribosomal protein S18A
EOG4RFJCT	PHUM105920	Nicotinamide riboside kinase
EOG4RFJCZ		Syndecan	*
EOG4RFJD3	PHUM040980	coiled-coil domain-containing protein
EOG4RJDK9	PHUM468550	x
EOG4RJDKT	PHUM249400	Coatomer subunit delta
EOG4RJDMC		140up	*
EOG4RJDMF	PHUM599650	x
EOG4RJDMS	PHUM253750	eppb9
EOG4RJDMX		Calcium channel flower	*
EOG4RN8T9	PHUM291690	esophageal cancer associated protein
EOG4RN8TB		Protein SMG8	*
EOG4RN8TS	PHUM521410	hypothetical protein Phum_PHUM521410
EOG4RN8V4	PHUM335430	protein ATP11
EOG4RN8V5	PHUM034640	x
EOG4RN8W3	PHUM335250	x
EOG4RR52B	PHUM395750	DNA topoisomerase
EOG4RR52H	PHUM318510	Ecdysone receptor
EOG4RR52Q		synaptotagmin	*
EOG4RR531	PHUM067030	UDP-galactose transporter
EOG4RR53D	PHUM379810	AP-3 complex subunit sigma-2
EOG4RR53N	PHUM461000	x
EOG4RV197	PHUM343930	serine threonine-protein kinase
EOG4RV19S	PHUM465990	scavenger mRNA decapping enzyme DcpS
EOG4RV1BH	PHUM528670	arp2/3 complex 21 kD subunit
EOG4RXWJS	PHUM025330	NADPH fad oxidoreductase
EOG4RXWJW	PHUM430950	mutt/nudix hydrolase
EOG4S1RRW	PHUM022110	x
EOG4S1RS2		Ubiquitin carboxyl-terminal hydrolase	*
EOG4S1RSB	PHUM488050	x
EOG4S1RT6	PHUM396510	protein-S-isoprenylcysteine O-methyltransferase
EOG4S1RTC		ribosomal protein L12	*
EOG4S1RTG	PHUM506330	x
EOG4S4N0V	PHUM042140	fkbp-rapamycin associated protein
EOG4S4N0W		DNA-directed RNA polymerase	*
EOG4S4N17	PHUM217090	zinc finger protein
EOG4S4N1F	PHUM458210	alpha/beta hydrolase domain containing protein
EOG4S4N1M		Septin	*
EOG4S4N1Q	PHUM448760	NAD-dependent deacetylase sirtuin-4
EOG4S7H7S	PHUM441240	x
EOG4S7H7V		transportin	*
EOG4S7H81	PHUM390510	x
EOG4S7H8D	PHUM418330	Cyclophilin seven suppressor
EOG4S7H8F	PHUM008330	sulfide:quinone oxidoreductase
EOG4S7H8T		proteasome subunit alpha type	*
EOG4S7H8Z	PHUM615960	x
EOG4SBCGT	PHUM109730	Vascular cell adhesion protein 1 precursor
EOG4SBCHK		Homeobox protein extRadenticle	*
EOG4SF7R3	PHUM065830	Bardet-Biedl syndrome 1 protein
EOG4SF7R6		poly	*
EOG4SF7RK		Dimethyladenosine transferase	*
EOG4SF7S1	PHUM473350	protein C6orf168
EOG4SF7S7	PHUM167460	mitochondrial 28S ribosomal protein S14
EOG4SJ3ZM	PHUM444970	Regulatory-associated protein of mTOR
EOG4SJ3ZN	PHUM086410	low-density lipoprotein receptor
EOG4SJ406	PHUM233120	ribosomal RNA methyltransferase
EOG4SJ418	PHUM465980	mitochondrial fission 1 protein
EOG4SN06S	PHUM356520	UTP--glucose-1-phosphate uridylyltransferase
EOG4SN06Z	PHUM075600	ecsit
EOG4SN074	PHUM325460	x
EOG4SN075	PHUM104060	x
EOG4SN078	PHUM474820	RING finger protein
EOG4SN07Z	PHUM568460	x
EOG4SN089	PHUM602650	60S ribosomal protein L44
EOG4SN08D	PHUM401980	ATP synthase subunit G
EOG4SQVFH	PHUM377490	x
EOG4SQVFN	PHUM117850	NMDA receptor-regulated protein
EOG4SQVFR	PHUM024480	x
EOG4SQVFV	PHUM541190	developmentally regulated RNA-binding protein
EOG4SQVG8	PHUM105720	Deoxyribonuclease-2 precursor
EOG4SQVGB	PHUM079810	x
EOG4SQVH1	PHUM471780	x
EOG4STQPH	PHUM579790	ATP-dependent RNA helicase
EOG4STQPQ	PHUM267350	WD-repeat protein
EOG4STQQM	PHUM091630	GTP-binding nuclear protein RAN1
EOG4STQR3	PHUM596350	prefoldin subunit
EOG4SXKXB	PHUM569740	x
EOG4SXKXS		fuzzy	*
EOG4SXKZ2		nuclear inhibitor of protein phosphatase	*
EOG4SXKZV	PHUM463830	coiled-coil domain-containing protein
EOG4T1G64	PHUM262650	RING finger protein
EOG4T1G6B	PHUM616860	proteolipid protein M6-1
EOG4T4BDH	PHUM289690	GPI ethanolamine phosphate transferase
EOG4T4BDK	PHUM232220	Chitobiosyldiphosphodolichol beta-mannosyltransferase
EOG4T4BDV	PHUM328130	WD repeat domain phosphoinositide-interacting protein
EOG4T4BDW	PHUM380870	UBX domain-containing protein
EOG4T4BF8		3-hydroxyisobutyrate dehydrogenase	*
EOG4T76N2		Tyrosine-protein kinase	*
EOG4T76N5		calcium-activated potassium channel	*
EOG4T76ND		Ubiquitin carboxyl-terminal hydrolase	*
EOG4TB2W2		toll	*
EOG4TB2W7	PHUM498170	hypothetical protein Phum_PHUM498170
EOG4TB2WK	PHUM027570	trypsin
EOG4TB2WN	PHUM283470	Phosphatidylserine decarboxylase proenzyme
EOG4TB2WP	PHUM331420	Polycomb protein esc
EOG4TB2XR	PHUM121380	Short stature homeobox protein
EOG4TDZ3Z	PHUM288580	CDC42 GTPase-activating protein
EOG4TDZ4B	PHUM233630	x
EOG4TDZ5J	PHUM252020	46 kDa FK506-binding nuclear protein
EOG4THTCM	PHUM134600	x
EOG4THTD9	PHUM462910	x
EOG4TMPKT	PHUM229840	hypothetical protein Phum_PHUM229840
EOG4TMPMD	PHUM066640	x
EOG4TMPMF	PHUM098580	pre-mRNA-splicing factor SPP2
EOG4TMPN0	PHUM505840	DNA-repair protein
EOG4TMPNB		39S ribosomal protein L41 mitochondrial	*
EOG4TQJW1	PHUM301950	Orphan nuclear receptor TR4
EOG4TTF2Q		cGMP-specific 3'5'-cyclic phosphodiesterase	*
EOG4TTF2R	PHUM358480	hypothetical protein Phum_PHUM358480
EOG4TTF2T	PHUM556420	x
EOG4TTF2V		eukaryotic translation initiation factor 3 subunit	*
EOG4TTF32	PHUM441120	cutilin-1 precursor
EOG4TTF3Q	PHUM379610	Hydroxyacylglutathione hydrolase
EOG4TX99J		Sevenless	*
EOG4TX99Q	PHUM218030	calcium channel
EOG4TX9B3	PHUM200840	x
EOG4TX9BB	PHUM562650	ubiquitin carboxyl-terminal hydrolase isozyme L5
EOG4V15JR	PHUM490680	x
EOG4V15JZ	PHUM136900	x
EOG4V15K0	PHUM507200	Heat-shock protein 105 kDa
EOG4V15M1	PHUM452930	x
EOG4V15M3		ribosomal protein S12	*
EOG4V41SF	PHUM584760	serine/threonine-protein kinase MRCK beta
EOG4V41SP	PHUM087330	x
EOG4V41T1	PHUM584090	NADH-Ubiquinone oxidoreductase 42KDa subunit
EOG4V41TH	PHUM454550	hydroxymethylglutaryl-CoA lyase
EOG4V41V2	PHUM444980	hypothetical protein Phum_PHUM444980
EOG4V6X1Q	PHUM163940	protein C22orf19
EOG4V6X21	PHUM432410	pre-mRNA-splicing factor PRP17
EOG4V6X23		Tropomodulin	*
EOG4V6X24	PHUM381720	stac
EOG4V6X2J	PHUM454190	x
EOG4V6X2Q	PHUM591560	x
EOG4V6X31	PHUM327770	NADH-Ubiquinone oxidoreductase PDSW subunit
EOG4V6X36	PHUM074990	mitochondrial import inner membrane translocase subunit TIM14
EOG4V9S8J	PHUM603330	150 kDa oxygen-regulated protein precursor
EOG4V9S8M	PHUM595520	x
EOG4V9S93	PHUM456280	Epsilon-sarcoglycan precursor
EOG4VHHRG	PHUM221360	Importin alpha-7 subunit
EOG4VHHRM	PHUM244730	vacuolar protein sorting
EOG4VHHSK		something about silencing protein	*
EOG4VHHSR	PHUM286760	mitochondrial 28S ribosomal protein S12
EOG4VQ872	PHUM024110	transcription initiation factor TFIID subunit
EOG4VQ87G	PHUM380240	Septin-7
EOG4VQ87R	PHUM497840	protein kinase C and casein kinase substrate in neurons protein
EOG4VT4G0	PHUM529340	Bromodomain and PHD finger-containing protein
EOG4VT4G6	PHUM233550	x
EOG4VT4GW	PHUM444940	CAAX-protease
EOG4W0VXW	PHUM570120	regulator of nonsense transcripts
EOG4W0VZ3		E3 UFM1-protein ligase 1 homolog	*
EOG4W0VZH	PHUM061090	DEAD box ATP-dependent RNA helicase
EOG4W0VZP	PHUM356880	x
EOG4W0VZX	PHUM179250	x
EOG4W3R60	PHUM420270	x
EOG4W3R70	PHUM079890	x
EOG4W6MDX	PHUM466780	x
EOG4W6MFG	PHUM523580	GPI transamidase component PIG-U
EOG4W6MG5	PHUM129490	NADH-ubiquinone oxidoreductase subunit B17.2
EOG4W9GNM		Clathrin	*
EOG4W9GNP	PHUM328160	x
EOG4WDBWQ	PHUM148850	26S proteasome non-ATPase regulatory subunit
EOG4WDBWX	PHUM369520	x
EOG4WDBX1	PHUM215320	Dolichyl-diphosphooligosaccharide--protein glycosyltransferase 67 kDa subunit precursor
EOG4WDBX3	PHUM561030	x
EOG4WDBXF	PHUM523560	smif
EOG4WDBXJ	PHUM388100	x
EOG4WH74S	PHUM387670	x
EOG4WH74X	PHUM320280	ARF GTPase-activating protein GIT2
EOG4WH753		protoheme IX farnesyltransferase	*
EOG4WH75Q		superoxide dismutase	*
EOG4WM3CP	PHUM190150	x
EOG4WM3CX	PHUM474980	x
EOG4WM3DG	PHUM445120	x
EOG4WM3F2	PHUM055790	hypothetical protein Phum_PHUM055790
EOG4WPZMH	PHUM445560	dp115 protein
EOG4WPZMR	PHUM260560	histone deacetylase
EOG4WPZMS	PHUM407570	Ras-GTPase-activating protein-binding protein
EOG4WPZNB	PHUM154740	tumor endothelial marker 7 precursor
EOG4WPZNW	PHUM244390	Meiosis-specific transcription factor mei4
EOG4WSTVK		Nup75	*
EOG4WSTVS		COP9 signalosome complex subunit	*
EOG4WSTVW	PHUM377630	hypothetical protein Phum_PHUM377630
EOG4WSTWC	PHUM316950	14-3-3 protein epsilon
EOG4WSTWJ	PHUM582960	Programmed cell death protein
EOG4WSTX5		ubiquitin-fold modifier	*
EOG4WWQ3D		EG:EG0007.9	*
EOG4WWQ3W		Rabenosyn	*
EOG4WWQ3Z	PHUM125790	WD-repeat protein
EOG4WWQ44		Beta-13-galactosyltransferase	*
EOG4WWQ4H	PHUM086870	GTP-binding nuclear protein RAN1
EOG4WWQ4X		ribosomal protein S17	*
EOG4WWQ51		Ribosomal protein S26	*
EOG4X0KB4		Protein kinase	*
EOG4X0KBT	PHUM456200	coiled-coil domain-containing protein
EOG4X0KD1	PHUM616150	x
EOG4X3FKF	PHUM523610	x
EOG4X3FKN	PHUM433650	erythroblast macrophage protein emp
EOG4X3FKP	PHUM299080	x
EOG4X3FKR		pyruvate dehydrogenase	*
EOG4X69TR	PHUM399490	mitogen-activated protein kinase ERK-A
EOG4X69TT	PHUM515720	mitotic checkpoint protein BUB3
EOG4X69VH	PHUM322050	transmembrane emp24 domain-containing protein 2 precursor
EOG4X9622	PHUM130740	x
EOG4X9626		enhancer of polycomb	*
EOG4X9628		Matrix metalloproteinase	*
EOG4X962F	PHUM217030	x
EOG4X963K		ribosomal protein L28	*
EOG4X963M	PHUM257870	x
EOG4XD293	PHUM046950	x
EOG4XD29W	PHUM363940	mitochondrial uncoupling protein
EOG4XD2BC		prefoldin subunit	*
EOG4XD2BD	PHUM336660	protein DJ-1
EOG4XD2BK	PHUM567520	x
EOG4XGXHT	PHUM060620	Phosphatidylinositol-4-phosphate 3-kinase C2 domain-containing beta polypeptide
EOG4XGXHW	PHUM479480	class C metabotropic glutamate-like G-protein coupled receptor GPRgbb1
EOG4XGXHZ	PHUM438080	ubiquitin conjugation factor E4 A
EOG4XGXJV	PHUM433950	x
EOG4XKSRT	PHUM369800	Symplekin
EOG4XKSS9	PHUM055950	CDP-diacylglycerol--serine O-phosphatidyltransferase
EOG4XKSSR	PHUM174230	translation initiation factor eif-2B beta subunit
EOG4XKSSV	PHUM537770	BTB/POZ domain-containing protein KCTD1
EOG4XPP0S	PHUM607980	hypothetical protein Phum_PHUM607980
EOG4XPP12	PHUM105740	x
EOG4XSJ7M	PHUM494780	golgi-specific brefeldin A-resistance guanine nucleotide exchange factor
EOG4XSJ7P	PHUM404710	hypothetical protein Phum_PHUM404710
EOG4XWDHB		Protein O-fucosyltransferase	*
EOG4XWDHQ	PHUM210840	x
EOG4XWDHS	PHUM354860	GTP-binding protein
EOG4Z08QN	PHUM228490	cell division cycle
EOG4Z08QS	PHUM088950	suppression of tumorigenicity
EOG4Z08QV	PHUM237740	Phosphatidylinositol N-acetylglucosaminyltransferase subunit A
EOG4Z08R1	PHUM488590	x
EOG4Z34ZD	PHUM447690	Dihydropyridine-sensitive L-type, skeletal muscle calcium channel alpha-1 subunit
EOG4Z616H	PHUM530140	succinate dehydrogenase, flavoprotein subunit
EOG4Z6174	PHUM333960	transcriptional adapter
EOG4Z617N	PHUM399430	methyl-cpg binding protein, mbd
EOG4Z617W	PHUM186760	x
EOG4Z8WFR	PHUM581700	paramyosin
EOG4ZCRPM	PHUM580750	U4/U6 small nuclear ribonucleoprotein Prp4
EOG4ZCRPW	PHUM174960	thioredoxin domain-containing protein 4 precursor
EOG4ZCRQ1	PHUM551890	Partitioning defective protein
EOG4ZCRQC	PHUM140120	x
EOG4ZCRQR		COP9 signalosome complex subunit	*
EOG4ZGMX8	PHUM083350	zinc phosphodiesterase
EOG4ZGMXD	PHUM505970	x
EOG4ZGMXF	PHUM569950	x
EOG4ZGMXK	PHUM614460	Rab GDP dissociation inhibitor alpha
EOG4ZGMXV	PHUM029160	Lipoamide acyltransferase component of branched-chain alpha-keto acid dehydrogenase
EOG4ZGMZ8	PHUM150060	Uracil phosphoribosyltransferase
EOG4ZKH5D	PHUM226320	x
EOG4ZKH62		ATP synthase gamma chain	*
EOG4ZPCDB	PHUM352270	DrosGluCl
EOG4ZPCF3		Syntaxin	*
EOG4ZS7MZ	PHUM370270	Chromo domain protein
EOG4ZS7N0	PHUM253520	x
EOG4ZS7N2	PHUM509410	Phosphorylated CTD-interacting factor
EOG4ZS7N4	PHUM475830	x
EOG4ZS7N6	PHUM498370	serine/threonine-protein kinase OSR1
EOG4ZS7NF		paxillin	*
EOG4ZS7NW	PHUM617740	leucine carboxyl methyltransferase
EOG4ZW3VW	PHUM169940	Phosphatidylinositol-4,5-bisphosphate 3-kinase catalytic subunit beta isoform
EOG4ZW3VZ	PHUM376840	x
EOG4ZW3W4	PHUM260340	x
EOG4ZW3WB		glutamyl-tRNA	*
EOG4ZW3WQ	PHUM335520	cytoplasmic polyadenylation element binding protein
EOG4ZW3X0	PHUM158030	leukocyte receptor cluster LRC
EOG4ZW3X7	PHUM433380	Homeobox protein MSX-2
