# Supplementary material for: The evolutionary history of holometabolous insects inferred from transcriptome-based phylogeny and comprehensive morphological data
Source: BMC Evol Biol. 2014 Mar 20;14:52. doi: 10.1186/1471-2148-14-52 (PMC4000048; doi:10.1186/1471-2148-14-52)
Supplement: Additional file 11: Table S6 — Proportion of excluded ambiguously aligned sites (%) for each ortholog group. In each ortholog group, alignment sections which were evaluated as ambiguous with ALISCORE were excluded prior to compilation of datasets 1 to 7, subsequent ML tree reconstruction and FcLM (see Methods section of main text for details). [file 1471-2148-14-52-S11.xls]

## Sheet: Sheet1
Table S6. Proportion of excluded ambiguously aligned sites (%) for each ortholog group.
OG ID	Proportion of sites excluded
EOG400038	28.03
EOG400048	80.294
EOG402VB4	31.559
EOG402VC2	7.95
EOG402VC8	38.801
EOG405QJW	30.215
EOG405QKN	23.188
EOG405QM9	57.175
EOG408KSR	62.535
EOG408KST	12.264
EOG408KSV	24.648
EOG408KT0	55.141
EOG408KTH	7.455
EOG408KV1	9.901
EOG408KV3	19.923
EOG408KV7	21.401
EOG408KVF	11.881
EOG40CG2C	62.227
EOG40CG32	7.884
EOG40CG3J	72.303
EOG40GB8M	51.441
EOG40GB8Q	3.44
EOG40GB9P	33.514
EOG40GBB2	18.089
EOG40GBB5	42.655
EOG40K6HV	61.276
EOG40K6J9	8.58
EOG40P2RK	29.979
EOG40P2RM	49.097
EOG40P2RN	34.224
EOG40P2RR	47.29
EOG40P2S2	36.74
EOG40P2S4	28.598
EOG40P2T4	56.786
EOG40P2T6	30.286
EOG40RZ16	59.587
EOG40VT7C	24.426
EOG40VT7F	45.495
EOG40VT7J	57.465
EOG40VT89	26.301
EOG40ZPGC	15.291
EOG40ZPGM	32.744
EOG40ZPGQ	8.829
EOG40ZPH0	13.712
EOG40ZPH3	25.187
EOG40ZPH5	39.806
EOG40ZPH8	28.117
EOG40ZPHF	8.262
EOG40ZPHR	0.833
EOG415DZ5	8.891
EOG415DZ8	55.452
EOG415DZC	18.946
EOG415DZR	32.959
EOG415DZX	68.465
EOG415F03	58.004
EOG415F06	31.833
EOG415F0F	42.667
EOG41896D	22.057
EOG41896F	13.961
EOG41896R	40.251
EOG41897C	3.349
EOG41897G	8.4
EOG41C5FQ	37.654
EOG41C5GC	41.463
EOG41G1NW	26.989
EOG41G1P2	36.388
EOG41G1PB	11.324
EOG41JWXG	19.585
EOG41JWXM	1.401
EOG41JWXV	25.383
EOG41JWXX	44.126
EOG41JWZ3	15.679
EOG41NS52	11.351
EOG41NS5B	27.612
EOG41NS5G	22.034
EOG41NS5Q	50.133
EOG41RND4	49.408
EOG41RNF2	67.169
EOG41RNFN	32.381
EOG41VHN3	44.569
EOG41VHP0	9.804
EOG41VHP3	47.368
EOG41ZCVS	30.695
EOG41ZCVW	40.531
EOG41ZCW6	52.561
EOG41ZCX0	60.44
EOG41ZCXD	2.326
EOG42283X	13.736
EOG422849	61.917
EOG42284D	39.877
EOG422854	46.552
EOG4254BH	50.176
EOG4254BM	33.488
EOG4254BR	58.906
EOG4254BT	63.066
EOG4254C2	8.354
EOG4254C9	62.322
EOG4254CQ	17.188
EOG4254CR	73.851
EOG4280KB	64.593
EOG4280KH	25.365
EOG4280KK	12.481
EOG4280M2	24.569
EOG4280M6	24.46
EOG4280N0	22.078
EOG42BVTC	30.925
EOG42BVTH	23.344
EOG42BVTX	24.931
EOG42BVV0	28.799
EOG42BVV4	49.969
EOG42BVV5	32.9
EOG42BVVN	30.671
EOG42BVVR	49.003
EOG42FR2B	38.081
EOG42FR2G	14.489
EOG42FR30	41.423
EOG42FR32	77.033
EOG42FR34	50.623
EOG42FR3M	3.704
EOG42JM9D	32.781
EOG42JM9M	53.826
EOG42JMB5	30.669
EOG42NGJG	51.888
EOG42NGJJ	78.444
EOG42NGJW	30.261
EOG42NGK6	32.112
EOG42NGKB	57.973
EOG42RBS1	43.02
EOG42RBS6	13.559
EOG42RBS9	28.483
EOG42RBTD	59.326
EOG42V70Z	25.172
EOG42V714	24.507
EOG42Z382	47.909
EOG42Z384	60.569
EOG42Z386	37.196
EOG42Z38F	48.166
EOG42Z38T	26.059
EOG42Z399	30.247
EOG42Z39F	49.838
EOG431ZH6	39.249
EOG431ZHM	25.704
EOG431ZJJ	23.022
EOG431ZJP	36.882
EOG434TQV	44.886
EOG434TR7	23.012
EOG434TRG	19.451
EOG434TRS	60.95
EOG434TRW	3.371
EOG437PZV	54.282
EOG437PZZ	1.426
EOG437Q0H	9.034
EOG437Q0K	20.984
EOG437Q17	5.66
EOG43BK7N	8.791
EOG43BK87	37.674
EOG43FFFK	29.959
EOG43FFFR	29.547
EOG43FFFT	23.602
EOG43FFFW	16.308
EOG43FFGT	4.741
EOG43J9PG	30.278
EOG43J9PK	33.837
EOG43J9PP	63.385
EOG43J9Q5	25.367
EOG43J9QS	69.545
EOG43J9QT	25.591
EOG43J9QW	46.334
EOG43N5XG	22.463
EOG43N5ZK	19.118
EOG43R25S	18.862
EOG43R25Z	9.052
EOG43R267	36.084
EOG43R26B	54.137
EOG43R26K	47.172
EOG43TXD8	36.416
EOG43TXD9	13.075
EOG43TXDC	33.556
EOG43TXDM	24.677
EOG43TXDR	41.813
EOG43TXDW	13.532
EOG43TXF4	52.883
EOG43TXF5	18.502
EOG43TXFQ	13.537
EOG43XSNH	38.389
EOG43XSNM	43.712
EOG43XSNX	60.047
EOG43XSPS	85.294
EOG441NW8	25.389
EOG441NWW	60.19
EOG441NXR	52.128
EOG444J47	35.927
EOG444J4D	23.001
EOG444J4V	21.25
EOG444J5J	21.739
EOG447DC0	53.869
EOG447DC4	43.63
EOG447DC9	27.922
EOG447DCV	17.241
EOG447DD1	47.875
EOG447DDC	21.364
EOG44B8M5	37.219
EOG44B8M6	33.485
EOG44B8MK	22.453
EOG44B8MT	17.677
EOG44F4TV	29.854
EOG44F4VM	24.958
EOG44F4VT	63.899
EOG44F4VX	20.58
EOG44F4W2	49.633
EOG44J12X	38.002
EOG44J134	23.394
EOG44J137	28.918
EOG44J13C	23.386
EOG44J13J	31.025
EOG44J13M	63.278
EOG44J13R	44.009
EOG44J13Z	28.906
EOG44J149	50.475
EOG44J14B	25.105
EOG44MW9Q	29.553
EOG44MW9V	18.402
EOG44MW9Z	44.691
EOG44MWB3	56.678
EOG44MWB6	18.07
EOG44MWBC	30.819
EOG44MWBN	52.086
EOG44MWBP	7.738
EOG44MWBT	41.004
EOG44MWC8	37.346
EOG44QRJR	57.151
EOG44QRJT	12.313
EOG44QRK0	72.678
EOG44QRKH	3.448
EOG44QRKK	26.75
EOG44QRKQ	67.148
EOG44QRM3	31.9
EOG44XH1K	51.372
EOG44XH1T	21.967
EOG44XH27	11.605
EOG44XH2N	30
EOG44XH2Q	47.347
EOG451C92	42.496
EOG451C9K	45
EOG451C9W	5.532
EOG451CB2	47.234
EOG451CB5	55.174
EOG4547HH	52.683
EOG4547HN	26.608
EOG4547JC	24.497
EOG4547JK	22.601
EOG4573RB	32.237
EOG4573S3	16.624
EOG45B00C	10.495
EOG45B00G	50.639
EOG45B00H	63.355
EOG45B00V	38.134
EOG45B012	35.702
EOG45B01G	38.31
EOG45DV78	54.746
EOG45DV7S	44.716
EOG45DV8C	56.474
EOG45DV8W	29.452
EOG45HQG6	20.02
EOG45HQGF	70.388
EOG45HQGM	70.326
EOG45HQHB	80.361
EOG45HQHQ	78.589
EOG45MKQ5	38.206
EOG45MKQ6	28.632
EOG45MKQM	22.153
EOG45MKQT	65.663
EOG45MKQW	63.968
EOG45MKQZ	43.99
EOG45QFZ2	29.616
EOG45QFZ6	14.427
EOG45QFZH	21.341
EOG45QFZM	32.881
EOG45QFZQ	31.354
EOG45QG01	49.685
EOG45TB5Z	42.997
EOG45TB6R	42.543
EOG45X6DT	24.283
EOG45X6F0	24.02
EOG45X6F3	10.835
EOG45X6F8	31.278
EOG45X6FJ	35.979
EOG45X6FQ	32.405
EOG45X6G3	3.673
EOG4612NS	62.081
EOG4612P3	31.932
EOG4612P4	48.37
EOG4612PB	26.433
EOG4612PK	49.779
EOG4612PM	63.832
EOG4612PN	31.579
EOG4612Q5	38.275
EOG463XWX	29.314
EOG463XX1	64.525
EOG463XX2	19.183
EOG463XZD	52.484
EOG466T59	35.163
EOG466T5H	50.889
EOG466T5J	41.109
EOG466T5T	16.393
EOG466T5W	35.04
EOG466T5Z	34.035
EOG469PCR	34.448
EOG469PDM	74.611
EOG469PDR	13.502
EOG46DJMG	7.726
EOG46DJMJ	69.052
EOG46DJMM	16.799
EOG46DJMZ	30.35
EOG46DJNF	19.934
EOG46DJNN	51.613
EOG46HDVH	18.585
EOG46HDW0	11.298
EOG46HDW4	57.868
EOG46HDW6	72.831
EOG46HDX9	28.07
EOG46M94F	33.787
EOG46Q5BR	52.241
EOG46Q5BV	30.556
EOG46Q5BW	49.342
EOG46Q5C1	16.584
EOG46Q5CN	33.559
EOG46T1K8	64.571
EOG46T1KH	27.076
EOG46T1KW	71.844
EOG46T1M3	11.642
EOG46WWV7	12.671
EOG46WWVF	20.661
EOG470S29	14.821
EOG470S2X	10.497
EOG470S38	56.356
EOG470S3P	32.927
EOG473N9J	19.884
EOG473N9V	7.736
EOG473NB1	34.965
EOG473NB2	31.25
EOG473NB7	25.735
EOG473NBF	40.351
EOG476HHX	26.319
EOG476HJ1	19.005
EOG476HJ4	42.481
EOG476HJ7	30.508
EOG476HJ9	22.871
EOG476HJB	57.099
EOG476HJM	25
EOG476HJR	16.143
EOG476HK3	32.067
EOG476HK6	13.056
EOG476HK8	3
EOG476HK9	35.404
EOG479CS5	79.329
EOG479CSS	14.242
EOG479CT2	65.455
EOG479CT3	12.264
EOG479CTV	32.374
EOG47D80W	33.44
EOG47D81K	60.645
EOG47D820	71.315
EOG47H481	15.256
EOG47H486	21.974
EOG47H487	30.992
EOG47H48C	26.077
EOG47H48J	15.934
EOG47M0GT	43.064
EOG47M0GX	52.674
EOG47M0H9	47.177
EOG47M0J4	45.479
EOG47PVR0	69.837
EOG47PVRM	13.402
EOG47PVRQ	34.043
EOG47PVS4	49.263
EOG47SQZF	16.006
EOG47SQZM	25.907
EOG47SQZV	31.239
EOG47SQZW	21.341
EOG47SR0R	39.818
EOG47WM6H	24.012
EOG47WM6K	42.605
EOG47WM6Z	28.284
EOG47WM7S	10.314
EOG47WM82	10.563
EOG480GFH	32.537
EOG480GFR	27.425
EOG480GFV	64.783
EOG480GG7	45.325
EOG480GG8	67.329
EOG480GGM	16.4
EOG480GGX	4.118
EOG483BPH	18.622
EOG483BPP	38.462
EOG483BPQ	9.916
EOG483BPZ	76.179
EOG483BQC	55.041
EOG483BQK	48.804
EOG4866XH	50
EOG4866XS	10.474
EOG4866Z2	25.962
EOG4866ZS	56.867
EOG486707	50.649
EOG489356	41.345
EOG48935H	50.647
EOG489365	31.27
EOG48936N	5.858
EOG489370	66.567
EOG489371	15.385
EOG48CZD2	59.935
EOG48CZDG	24.918
EOG48CZF9	13.619
EOG48CZFJ	54.048
EOG48GTND	30.79
EOG48GTNP	52.298
EOG48GTNQ	16.211
EOG48GTNR	38.788
EOG48GTNW	34.32
EOG48GTP3	53.455
EOG48GTP6	46.97
EOG48GTP9	25.373
EOG48KPWG	31.328
EOG48KPWS	3.79
EOG48KPXK	33.22
EOG48KPXZ	35.35
EOG48PK40	46.251
EOG48PK4D	23.301
EOG48PK4G	62.528
EOG48PK4M	19.231
EOG48PK4Z	44.072
EOG48PK51	67.093
EOG48PK5H	39.662
EOG48PK5R	64.352
EOG48SFBS	31.353
EOG48SFBZ	27.373
EOG48SFC2	30.195
EOG48SFCB	44.086
EOG48SFCC	21.255
EOG48SFCM	17.539
EOG48SFD8	18.817
EOG48SFDC	18.321
EOG48W9KZ	54.126
EOG48W9M9	46.562
EOG48W9MZ	24.016
EOG4905TZ	37.112
EOG4905V7	25.326
EOG4905VQ	59.389
EOG4905VS	39.773
EOG49322M	26.333
EOG49322Q	22.051
EOG49323G	33.066
EOG49323P	26.667
EOG493241	19.672
EOG495X9M	36.207
EOG495X9P	55.019
EOG495X9T	45.464
EOG495XB1	23.15
EOG495XB5	18.384
EOG495XBQ	7.48
EOG498SJP	36.149
EOG498SJR	55.819
EOG498SJZ	34.731
EOG498SM1	12.987
EOG498SM6	26.061
EOG49CNSG	60.978
EOG49CNSJ	53.209
EOG49CNSP	44.929
EOG49CNSW	47.284
EOG49CNT2	19.829
EOG49CNT7	19.841
EOG49CNTJ	56.279
EOG49CNV2	44.526
EOG49GJ1H	16.72
EOG49GJ1T	22.222
EOG49GJ2C	11.364
EOG49GJ2K	25.625
EOG49KD8C	15.812
EOG49KD8H	16.941
EOG49KD8K	47.612
EOG49KD8X	24.6
EOG49KD96	26.165
EOG49KD9K	20.921
EOG49KD9R	33.755
EOG49P8H5	52.439
EOG49P8HR	37.647
EOG49P8HT	57.756
EOG49P8J2	62.776
EOG49P8JX	7.639
EOG49S4R4	28.151
EOG49S4R9	15.686
EOG49S4RG	46.134
EOG49S4RJ	26.783
EOG49S4RK	47.119
EOG49S4RW	44.03
EOG49S4SD	35.125
EOG49S4SJ	3.681
EOG49W107	46.549
EOG49W10Q	15.385
EOG49W11S	26.923
EOG49ZW74	28.845
EOG49ZW7B	30.153
EOG49ZW85	69.103
EOG4B2RG5	58.36
EOG4B2RG6	9.844
EOG4B2RGC	59.907
EOG4B2RGV	60.768
EOG4B2RH7	59.259
EOG4B2RHM	11.189
EOG4B5MQ3	16.803
EOG4B5MQF	19.343
EOG4B5MQT	54.246
EOG4B5MR1	20.163
EOG4B5MR2	30.928
EOG4B8GZ9	29.623
EOG4BCC5V	26.264
EOG4BCC5W	22.77
EOG4BCC62	30.459
EOG4BCC67	50.159
EOG4BCC6C	31.273
EOG4BCC6M	47.826
EOG4BCC6Q	14.194
EOG4BCC78	45.602
EOG4BG7DZ	21.438
EOG4BG7FJ	38.077
EOG4BG7G0	56.25
EOG4BG7GM	51.799
EOG4BK3NJ	59.815
EOG4BK3NV	46.324
EOG4BK3Q7	84
EOG4BK3QD	39.899
EOG4BNZWJ	38.991
EOG4BNZWN	54.433
EOG4BNZWP	65.14
EOG4BNZZ2	31.325
EOG4BRV4H	42.529
EOG4BRV4Q	35.076
EOG4BRV4R	54.721
EOG4BRV54	47.779
EOG4BRV57	63.551
EOG4BRV5B	35.636
EOG4BVQCD	13.403
EOG4BVQCF	35.017
EOG4BVQCN	64.534
EOG4BVQCQ	38.298
EOG4BVQCZ	24.812
EOG4BVQDH	50.375
EOG4BVQDV	50.613
EOG4BZKMJ	30.811
EOG4BZKMM	41.31
EOG4C2FV7	34.856
EOG4C2FVD	19.226
EOG4C2FVQ	57.216
EOG4C2FVX	67.052
EOG4C2FW3	80.144
EOG4C2FW6	30.374
EOG4C2FWV	45.267
EOG4C5B3F	23.586
EOG4C5B3K	37.308
EOG4C5B3Z	28.125
EOG4C5B4R	59.707
EOG4C86B5	49.683
EOG4C86B7	43.355
EOG4C86B8	66.822
EOG4C86BD	21.818
EOG4C86BG	35.581
EOG4C86BR	6.767
EOG4C86BS	1.211
EOG4C86C0	53.704
EOG4C86C3	16.667
EOG4C86CB	22.979
EOG4CC2K5	18.716
EOG4CC2K6	57.955
EOG4CC2KC	18
EOG4CC2M8	25.461
EOG4CC2MF	29.834
EOG4CC2MR	55.598
EOG4CFXTD	59.735
EOG4CFXTT	58.852
EOG4CFXV8	20
EOG4CFXVG	61.319
EOG4CJT23	55.028
EOG4CJT28	51.248
EOG4CJT2K	4.239
EOG4CJT2P	78.645
EOG4CJT2Q	19.023
EOG4CNP8W	57.952
EOG4CNP93	36.763
EOG4CNP9X	33.636
EOG4CNPB6	3.759
EOG4CNPBM	13.913
EOG4CRJHR	20.184
EOG4CRJHV	42.136
EOG4CRJHX	56.027
EOG4CRJJ6	2.974
EOG4CRJJB	19.6
EOG4CRJJC	62.253
EOG4CVDRS	71.462
EOG4CVDRT	17.854
EOG4CVDTC	59.029
EOG4CVDTD	50.513
EOG4CZ90Q	23.031
EOG4CZ914	6
EOG4CZ917	5.213
EOG4CZ91K	59.666
EOG4CZ91V	19.58
EOG4CZ920	28.448
EOG4CZ928	42.365
EOG4CZ92H	0
EOG4D257W	54.777
EOG4D2583	61.348
EOG4D2584	37.374
EOG4D258F	25
EOG4D258R	53.289
EOG4D258S	63.636
EOG4D51GH	65.916
EOG4D51GK	31.146
EOG4D51GV	39.445
EOG4D51H8	30.686
EOG4D51HB	26.95
EOG4D51J1	19.375
EOG4D51J4	37.217
EOG4D7WQF	25.751
EOG4D7WQG	35.467
EOG4D7WQP	8.333
EOG4D7WR0	15.021
EOG4D7WRW	38.849
EOG4DBS08	42.88
EOG4DBS0Q	16.988
EOG4DBS0V	0
EOG4DFN69	35.392
EOG4DFN6C	52.629
EOG4DFN6P	22.063
EOG4DFN6W	16.168
EOG4DFN74	12.034
EOG4DFN7R	13.198
EOG4DJHF5	15.707
EOG4DJHG2	26.371
EOG4DJHGW	81.44
EOG4DNCP9	32.264
EOG4DNCPR	26.23
EOG4DNCQC	31.353
EOG4DR7X7	34.841
EOG4DV456	46.844
EOG4DV45T	48.065
EOG4DV46Q	50.598
EOG4DZ0CZ	30.207
EOG4DZ0DJ	31.323
EOG4DZ0DP	47.639
EOG4DZ0FM	16.901
EOG4F1VN3	21.279
EOG4F1VN8	33.735
EOG4F1VN9	31.261
EOG4F1VNH	7.928
EOG4F1VP2	8.439
EOG4F1VP6	52.542
EOG4F1VPF	42.667
EOG4F4QVV	19.13
EOG4F4QW2	40.332
EOG4F4QW3	34.293
EOG4F4QX0	25.658
EOG4F4QX7	47.321
EOG4F7M3R	80.127
EOG4F7M42	57.258
EOG4FBGBM	46.549
EOG4FBGBT	42.203
EOG4FBGCB	41.234
EOG4FBGCG	25.957
EOG4FBGCM	44.681
EOG4FFBM1	51.769
EOG4FFBM8	23.155
EOG4FFBN0	36.634
EOG4FFBN3	54.202
EOG4FJ6TH	28.534
EOG4FJ6TJ	28.635
EOG4FJ6TS	23.664
EOG4FJ6VQ	12.821
EOG4FJ6VS	2.913
EOG4FN333	22.047
EOG4FN33K	29.268
EOG4FN33M	79.384
EOG4FQZ9F	54.561
EOG4FQZ9G	6.442
EOG4FQZ9S	18.476
EOG4FQZBH	7.692
EOG4FQZBQ	31.054
EOG4FQZBS	19.915
EOG4FTTJJ	23.267
EOG4FTTJK	29.335
EOG4FTTKH	53.957
EOG4FTTKP	51.601
EOG4FTTM2	36.184
EOG4FXPS8	45.109
EOG4FXPSJ	30.159
EOG4FXPSK	14.356
EOG4FXPSS	29.116
EOG4FXPSV	25.539
EOG4FXPT9	10.774
EOG4FXPTJ	20.94
EOG4FXPTT	21.858
EOG4FXPV6	24.59
EOG4G1K15	33.64
EOG4G1K16	36.74
EOG4G1K18	29.42
EOG4G1K1B	41.891
EOG4G1K22	44.266
EOG4G1K2F	57.528
EOG4G4F87	5.653
EOG4G4F8J	31.537
EOG4G4F91	59.515
EOG4G4F92	27.554
EOG4G79H2	12.79
EOG4G79H3	22.032
EOG4G79H4	27.015
EOG4G79HH	19.262
EOG4G79HN	34.253
EOG4G79JG	42.958
EOG4GB5QX	20.643
EOG4GB5R1	34.039
EOG4GB5R7	19.282
EOG4GB5R8	32.415
EOG4GB5RK	53.172
EOG4GB5RX	46.435
EOG4GB5RZ	14.765
EOG4GB5S4	16.319
EOG4GB5S9	1.734
EOG4GB5SM	43.158
EOG4GF1ZX	67.271
EOG4GF204	41.682
EOG4GF205	17.329
EOG4GF21C	27.059
EOG4GHX70	11.7
EOG4GHX74	36.855
EOG4GHX78	29.051
EOG4GHX7C	64.845
EOG4GHX7M	31.806
EOG4GHX7Q	24.874
EOG4GHX7X	29.263
EOG4GHX80	71.912
EOG4GHX81	50.815
EOG4GHX8F	48.985
EOG4GMSFR	36.095
EOG4GMSGN	16.883
EOG4GMSGZ	27.913
EOG4GQNQ1	49.733
EOG4GQNQ9	56.575
EOG4GQNQJ	44.964
EOG4GQNQQ	20.513
EOG4GQNQV	38.692
EOG4GQNR6	68.927
EOG4GTHXS	34.358
EOG4GTHXT	56.102
EOG4GTHZ4	21.179
EOG4GTHZ9	28.995
EOG4GTHZZ	26.792
EOG4GTJ0C	3.419
EOG4GXD5H	32.503
EOG4GXD5J	47.316
EOG4GXD5P	28.708
EOG4GXD6X	20.961
EOG4H18DG	36.395
EOG4H18DN	27.993
EOG4H18F0	16.807
EOG4H18F7	47.352
EOG4H18FP	43.861
EOG4H18FV	47.87
EOG4H44NH	34.186
EOG4H44NZ	26.212
EOG4H44PB	23.628
EOG4H44PZ	67.615
EOG4H70WH	64.079
EOG4H70WN	18.741
EOG4H70X6	40.671
EOG4H9W48	24.599
EOG4H9W4P	29.338
EOG4H9W5F	54.399
EOG4H9W5G	52.89
EOG4H9W5J	4.245
EOG4H9W5N	44.972
EOG4HDRCN	42.78
EOG4HHMM3	22.727
EOG4HHMN3	60.452
EOG4HHMN7	13.056
EOG4HMGV9	16.667
EOG4HMGVB	37.901
EOG4HMGVC	52.333
EOG4HMGW0	8.214
EOG4HMGW1	59.182
EOG4HMGWP	8.333
EOG4HQC34	24.545
EOG4HQC39	53.836
EOG4HQC3C	42.568
EOG4HQC3Z	47.984
EOG4HQC4F	40.282
EOG4HQC4T	12.403
EOG4HT7C9	52.911
EOG4HT7CC	17.073
EOG4HX3JW	20.206
EOG4HX3KF	27.039
EOG4HX3M8	25.436
EOG4HX3MK	72.792
EOG4J0ZST	29.75
EOG4J0ZSX	69.96
EOG4J0ZTB	40.382
EOG4J0ZV8	38.65
EOG4J0ZVF	39.819
EOG4J3V22	56.683
EOG4J3V23	67.41
EOG4J3V2T	15.172
EOG4J3V3D	59.031
EOG4J6Q8M	68.346
EOG4J6Q92	14.331
EOG4J6Q9J	79.308
EOG4J9KHT	9.691
EOG4J9KHW	57.358
EOG4J9KJN	10.508
EOG4J9KK6	5.65
EOG4JDFS4	55.198
EOG4JDFSJ	49.095
EOG4JDFT3	45.078
EOG4JHB0H	29.676
EOG4JHB1N	51.412
EOG4JHB1Z	22.754
EOG4JM67D	27.529
EOG4JM67H	39.026
EOG4JM68T	53.608
EOG4JM68W	6
EOG4JM695	35.686
EOG4JQ2GH	24.865
EOG4JQ2GV	19.599
EOG4JQ2H7	18.346
EOG4JQ2HB	33.726
EOG4JSXQ6	29.555
EOG4JSXQF	21.118
EOG4JSXQT	15.213
EOG4JSXQZ	19.165
EOG4JSXR1	86.753
EOG4JSXRB	32.562
EOG4JSXRC	56.349
EOG4JSXS4	43.548
EOG4JWSZ6	28.775
EOG4JWSZB	10.723
EOG4JWSZD	12.955
EOG4JWSZP	53.443
EOG4JWT03	23.28
EOG4JWT04	39.016
EOG4K0P66	30.016
EOG4K0P69	53.589
EOG4K0P6P	65.097
EOG4K0P73	20.228
EOG4K3JFV	17.29
EOG4K3JG2	62.064
EOG4K3JG5	25.749
EOG4K3JGS	49.774
EOG4K3JH1	72.368
EOG4K6DP0	48.501
EOG4K6DPG	20.037
EOG4K6DPN	7.221
EOG4K6DPQ	27.915
EOG4K6DPW	21.789
EOG4K6DQF	0
EOG4K6DQP	21.705
EOG4K98WX	18.061
EOG4K98XD	14.897
EOG4K98XS	47.153
EOG4K98Z2	50.256
EOG4KD54S	62.393
EOG4KD552	11.829
EOG4KH1DV	36.579
EOG4KKWN1	25.847
EOG4KKWNJ	34.101
EOG4KKWP5	3.977
EOG4KKWP7	17.117
EOG4KPRVW	25.819
EOG4KPRWD	43.812
EOG4KPRWQ	21.389
EOG4KPRWW	25.49
EOG4KPRX8	19.718
EOG4KSN3P	30.439
EOG4KSN43	68.45
EOG4KSN49	9.337
EOG4KWHBQ	10.924
EOG4KWHBW	24.882
EOG4KWHC1	21.586
EOG4KWHC9	16.856
EOG4KWHCN	8.19
EOG4KWHCQ	54.369
EOG4KWHD5	70.707
EOG4M0CKD	10.778
EOG4M0CMQ	65.84
EOG4M0CN0	27.733
EOG4M0CN6	34.335
EOG4M37V5	42.841
EOG4M642G	40.738
EOG4M909H	5.556
EOG4M909S	43.087
EOG4M90B0	23.81
EOG4M90B3	12.202
EOG4MCVJ4	24.662
EOG4MGQS4	22.585
EOG4MGQS6	42.368
EOG4MGQSB	7.453
EOG4MGQSF	24.346
EOG4MGQSM	48.095
EOG4MGQT0	61.272
EOG4MGQT1	49.919
EOG4MGQT7	47.525
EOG4MGQTD	48.522
EOG4MKM10	22.788
EOG4MKM1B	13.153
EOG4MKM1R	19.127
EOG4MPG7Z	45.026
EOG4MPG8H	38.474
EOG4MPG8P	25.238
EOG4MSBH0	32.871
EOG4MSBH9	11.664
EOG4MSBHD	16.966
EOG4MSBHH	40.573
EOG4MSBHJ	25.546
EOG4MSBJ0	24.5
EOG4MSBJ1	2.075
EOG4MSBJK	60.591
EOG4MW6QW	68.55
EOG4MW6R6	22.383
EOG4MW6RD	43.453
EOG4MW6RP	44.105
EOG4MW6RQ	19.136
EOG4MW6S9	72.746
EOG4N02ZQ	28.135
EOG4N02ZS	28.559
EOG4N031K	58.228
EOG4N2Z6T	25.324
EOG4N2Z6X	39.695
EOG4N2Z7D	42.256
EOG4N2Z7K	18.559
EOG4N2Z85	62.755
EOG4N5TFX	17.32
EOG4N5TG2	36.143
EOG4N5TGH	14.749
EOG4N5TGQ	48.703
EOG4N5TH5	26.19
EOG4N5TH6	53.347
EOG4N5THC	55.272
EOG4N8PPZ	41.148
EOG4N8PQ4	6.475
EOG4N8PQJ	11.286
EOG4N8PQK	20.109
EOG4N8PQZ	70.615
EOG4N8PR5	46.953
EOG4NCJZ7	29.841
EOG4NCJZ9	27.315
EOG4NCJZC	43.51
EOG4NGF5D	29.167
EOG4NGF6C	35.511
EOG4NGF6S	39.514
EOG4NGF6V	22.768
EOG4NK9DD	51.511
EOG4NK9DK	13.901
EOG4NK9DS	68.987
EOG4NK9F3	18.166
EOG4NK9FZ	62
EOG4NK9G1	0
EOG4NP5NG	29.481
EOG4NP5P9	54.382
EOG4NP5PB	27.215
EOG4NS1W7	22.079
EOG4NS1XD	49.434
EOG4NS1XK	0
EOG4NS1XS	53.1
EOG4NVX4R	32.558
EOG4NVX4W	22.98
EOG4NVX4Z	49.407
EOG4NVX56	43.578
EOG4NVX5Q	24.457
EOG4NZSCZ	45.5
EOG4NZSD1	45.233
EOG4P2NM8	7.331
EOG4P2NMH	26.979
EOG4P2NMT	35.371
EOG4P2NN1	33.691
EOG4P2NN4	52.752
EOG4P2NN5	55.335
EOG4P5HVB	59.722
EOG4P5HVG	40.486
EOG4P5HW4	28.289
EOG4P8D2Z	12.408
EOG4P8D3Q	53.739
EOG4P8D41	85.62
EOG4PC89X	16.226
EOG4PC8B0	25.098
EOG4PC8B4	6.743
EOG4PC8BD	37.912
EOG4PC8C3	58.014
EOG4PC8C8	17.857
EOG4PK0SN	36.279
EOG4PK0SS	15.873
EOG4PK0ST	62.726
EOG4PK0SX	58.827
EOG4PK0T2	37.245
EOG4PK0TN	43.37
EOG4PK0V1	80.989
EOG4PK0V8	14.783
EOG4PNW1S	49.876
EOG4PNW24	56.322
EOG4PNW35	0
EOG4PRR8H	28.429
EOG4PRR8W	18.126
EOG4PRR95	12.981
EOG4PRR9M	45.042
EOG4PVMHD	55.534
EOG4PVMHF	44.035
EOG4PVMHP	87.131
EOG4PVMJ2	46.266
EOG4PVMJ5	59.392
EOG4PVMJ8	54.475
EOG4PVMJK	31.707
EOG4PZGRB	20.462
EOG4PZGS6	53.629
EOG4Q2C09	70.593
EOG4Q2C0B	22.345
EOG4Q2C0S	40.379
EOG4Q2C13	20.673
EOG4Q5782	20.374
EOG4Q5784	41.06
EOG4Q5787	39.005
EOG4Q5791	12.5
EOG4Q83G7	48.299
EOG4Q83GM	20.253
EOG4Q83H2	45.981
EOG4Q83HR	15.385
EOG4QBZQ6	61.465
EOG4QBZQB	33.668
EOG4QBZQJ	35.275
EOG4QBZQN	31.667
EOG4QFTZ3	28.773
EOG4QFTZ5	5.548
EOG4QFTZ6	28.528
EOG4QFTZK	46.794
EOG4QFTZR	26.389
EOG4QFTZT	10.193
EOG4QFTZV	43.583
EOG4QFTZX	73.99
EOG4QFV08	25.188
EOG4QFV0H	26.5
EOG4QJQ67	14.933
EOG4QJQ6C	39.061
EOG4QJQ70	35.203
EOG4QJQ76	72.549
EOG4QNKF1	43.37
EOG4QNKF5	10.014
EOG4QNKF8	45.296
EOG4QNKFW	10
EOG4QNKFZ	68.612
EOG4QNKG0	28.021
EOG4QNKG1	9.059
EOG4QV9WQ	24.782
EOG4QV9XS	58.884
EOG4QV9Z1	39.348
EOG4QZ64T	14.502
EOG4QZ66C	14.286
EOG4QZ66H	50.301
EOG4R22CK	44.468
EOG4R4XN6	19.816
EOG4R4XPD	39.735
EOG4R7SVF	29.01
EOG4R7SVN	35.051
EOG4R7SW7	64.384
EOG4RBP3H	38.095
EOG4RBP3V	62.488
EOG4RBP47	54.129
EOG4RBP48	61.556
EOG4RBP4W	59.763
EOG4RFJBC	25.439
EOG4RFJBN	45.155
EOG4RFJBQ	29.236
EOG4RFJCF	53.295
EOG4RFJCR	29.767
EOG4RFJCT	65.188
EOG4RFJCZ	79.589
EOG4RFJD3	76.03
EOG4RJDK9	23.693
EOG4RJDKT	28.593
EOG4RJDMC	33.333
EOG4RJDMF	17.905
EOG4RJDMS	35.317
EOG4RJDMX	34.317
EOG4RN8T9	22.523
EOG4RN8TB	29.434
EOG4RN8TS	61.917
EOG4RN8V4	38.71
EOG4RN8V5	63.835
EOG4RN8W3	53.383
EOG4RR52B	44.264
EOG4RR52H	46.111
EOG4RR52Q	33.667
EOG4RR531	19.22
EOG4RR53D	45.869
EOG4RR53N	21.56
EOG4RV197	38.751
EOG4RV19S	58.661
EOG4RV1BH	17.593
EOG4RXWJS	21.429
EOG4RXWJW	9.014
EOG4S1RRW	29.467
EOG4S1RS2	49.969
EOG4S1RSB	9.691
EOG4S1RT6	44.776
EOG4S1RTC	1.765
EOG4S1RTG	71.29
EOG4S4N0V	25.261
EOG4S4N0W	1.017
EOG4S4N17	85.522
EOG4S4N1F	7.71
EOG4S4N1M	18.353
EOG4S4N1Q	74.13
EOG4S7H7S	28.161
EOG4S7H7V	20.545
EOG4S7H81	44.473
EOG4S7H8D	13.075
EOG4S7H8F	21.773
EOG4S7H8T	27.273
EOG4S7H8Z	71.029
EOG4SBCGT	59.731
EOG4SBCHK	48.442
EOG4SF7R3	20.552
EOG4SF7R6	66.983
EOG4SF7RK	33.966
EOG4SF7S1	26.35
EOG4SF7S7	19.58
EOG4SJ3ZM	46.857
EOG4SJ3ZN	44.689
EOG4SJ406	40.704
EOG4SJ418	20
EOG4SN06S	9.982
EOG4SN06Z	32.231
EOG4SN074	67.733
EOG4SN075	9.333
EOG4SN078	5.723
EOG4SN07Z	38.571
EOG4SN089	35.928
EOG4SN08D	0.971
EOG4SQVFH	40.905
EOG4SQVFN	20.437
EOG4SQVFR	46
EOG4SQVFV	37.421
EOG4SQVG8	34.521
EOG4SQVGB	82.378
EOG4SQVH1	62.575
EOG4STQPH	34.471
EOG4STQPQ	0
EOG4STQQM	36.893
EOG4STQR3	14.789
EOG4SXKXB	43.948
EOG4SXKXS	38.53
EOG4SXKZ2	32.273
EOG4SXKZV	34.387
EOG4T1G64	77.698
EOG4T1G6B	25.287
EOG4T4BDH	35.176
EOG4T4BDK	19.92
EOG4T4BDV	4.709
EOG4T4BDW	39.117
EOG4T4BF8	18.103
EOG4T76N2	36.433
EOG4T76N5	59.389
EOG4T76ND	53.43
EOG4TB2W2	30.915
EOG4TB2W7	68.384
EOG4TB2WK	75.498
EOG4TB2WN	41.326
EOG4TB2WP	20.884
EOG4TB2XR	39.854
EOG4TDZ3Z	48.696
EOG4TDZ4B	22.438
EOG4TDZ5J	42.037
EOG4THTCM	72.281
EOG4THTD9	14.706
EOG4TMPKT	56.73
EOG4TMPMD	30.912
EOG4TMPMF	50.832
EOG4TMPN0	32.571
EOG4TMPNB	23.684
EOG4TQJW1	57.261
EOG4TTF2Q	40.921
EOG4TTF2R	58.222
EOG4TTF2T	46.326
EOG4TTF2V	9.191
EOG4TTF32	44.294
EOG4TTF3Q	28.841
EOG4TX99J	41.985
EOG4TX99Q	30.265
EOG4TX9B3	28.908
EOG4TX9BB	21.446
EOG4V15JR	25.125
EOG4V15JZ	42.056
EOG4V15K0	26.938
EOG4V15M1	12.34
EOG4V15M3	10.884
EOG4V41SF	24.295
EOG4V41SP	63.805
EOG4V41T1	29.184
EOG4V41TH	20.556
EOG4V41V2	66.939
EOG4V6X1Q	23.747
EOG4V6X21	2.423
EOG4V6X23	56.912
EOG4V6X24	68.94
EOG4V6X2J	23.774
EOG4V6X2Q	0
EOG4V6X31	22.917
EOG4V6X36	25.316
EOG4V9S8J	29.872
EOG4V9S8M	31.098
EOG4V9S93	40.136
EOG4VHHRG	16.724
EOG4VHHRM	27.394
EOG4VHHSK	39.856
EOG4VHHSR	49.065
EOG4VQ872	20.102
EOG4VQ87G	48.474
EOG4VQ87R	46.736
EOG4VT4G0	50.087
EOG4VT4G6	47.488
EOG4VT4GW	47.505
EOG4W0VXW	32.676
EOG4W0VZ3	17.866
EOG4W0VZH	22.083
EOG4W0VZP	34.387
EOG4W0VZX	25.135
EOG4W3R60	35.584
EOG4W3R70	59.608
EOG4W6MDX	64.893
EOG4W6MFG	14.655
EOG4W6MG5	2
EOG4W9GNM	26.619
EOG4W9GNP	47.212
EOG4WDBWQ	17.701
EOG4WDBWX	49.376
EOG4WDBX1	32.154
EOG4WDBX3	38.944
EOG4WDBXF	51.256
EOG4WDBXJ	56.333
EOG4WH74S	24.246
EOG4WH74X	35.421
EOG4WH753	36.978
EOG4WH75Q	13.389
EOG4WM3CP	55.25
EOG4WM3CX	47.971
EOG4WM3DG	33.58
EOG4WM3F2	29.143
EOG4WPZMH	15.239
EOG4WPZMR	6.027
EOG4WPZMS	56.802
EOG4WPZNB	68.193
EOG4WPZNW	52.554
EOG4WSTVK	26.371
EOG4WSTVS	2.242
EOG4WSTVW	60.646
EOG4WSTWC	6.227
EOG4WSTWJ	0.455
EOG4WSTX5	78.519
EOG4WWQ3D	23.35
EOG4WWQ3W	35.843
EOG4WWQ3Z	6.319
EOG4WWQ44	36.98
EOG4WWQ4H	18
EOG4WWQ4X	20.859
EOG4WWQ51	0
EOG4X0KB4	26.233
EOG4X0KBT	74.305
EOG4X0KD1	17.518
EOG4X3FKF	20.801
EOG4X3FKN	51.724
EOG4X3FKP	18.728
EOG4X3FKR	26.397
EOG4X69TR	14.054
EOG4X69TT	21.905
EOG4X69VH	12.727
EOG4X9622	39.348
EOG4X9626	62.582
EOG4X9628	57.051
EOG4X962F	45.917
EOG4X963K	32.995
EOG4X963M	25.749
EOG4XD293	55.342
EOG4XD29W	25.946
EOG4XD2BC	17.416
EOG4XD2BD	26.337
EOG4XD2BK	75.799
EOG4XGXHT	28.176
EOG4XGXHW	48.536
EOG4XGXHZ	52.186
EOG4XGXJV	43.144
EOG4XKSRT	16.116
EOG4XKSS9	19.013
EOG4XKSSR	9.6
EOG4XKSSV	53.01
EOG4XPP0S	60.711
EOG4XPP12	16.304
EOG4XSJ7M	49.548
EOG4XSJ7P	59.212
EOG4XWDHB	36.909
EOG4XWDHQ	28.772
EOG4XWDHS	61.47
EOG4Z08QN	40.821
EOG4Z08QS	17.34
EOG4Z08QV	25.227
EOG4Z08R1	51.902
EOG4Z34ZD	35.783
EOG4Z616H	52.266
EOG4Z6174	38.76
EOG4Z617N	60.09
EOG4Z617W	48.113
EOG4Z8WFR	22.52
EOG4ZCRPM	21.815
EOG4ZCRPW	20.545
EOG4ZCRQ1	34.513
EOG4ZCRQC	12.013
EOG4ZCRQR	17.157
EOG4ZGMX8	33.535
EOG4ZGMXD	43.757
EOG4ZGMXF	52.179
EOG4ZGMXK	0.225
EOG4ZGMXV	34.375
EOG4ZGMZ8	25.784
EOG4ZKH5D	22.957
EOG4ZKH62	10.476
EOG4ZPCDB	8.044
EOG4ZPCF3	56.805
EOG4ZS7MZ	52.993
EOG4ZS7N0	33.575
EOG4ZS7N2	32.283
EOG4ZS7N4	41.772
EOG4ZS7N6	42.558
EOG4ZS7NF	58.394
EOG4ZS7NW	37.006
EOG4ZW3VW	25.247
EOG4ZW3VZ	32.489
EOG4ZW3W4	29.007
EOG4ZW3WB	33.239
EOG4ZW3WQ	74.278
EOG4ZW3X0	48.627
EOG4ZW3X7	53.632
