# Supplementary material for: The evolutionary history of holometabolous insects inferred from transcriptome-based phylogeny and comprehensive morphological data
Source: BMC Evol Biol. 2014 Mar 20;14:52. doi: 10.1186/1471-2148-14-52 (PMC4000048; doi:10.1186/1471-2148-14-52)
Supplement: Additional file 12 — Species groups selected for the design of decisive datasets. For design of our seven datasets, we selected four taxonomic groups each of which is relevant to address a phylogenetic relationship in question. Species were binned into these four groups. In this file, we list the species included in each group for each of our datasets. [file 1471-2148-14-52-S12.txt]

Additional file 12:

Here, we list all seven datasets, and the species that were assigned to each of the four groups (clusters) that we selected to design the datasets and to perform the Four-cluster Likelihood Mapping (FcLM). 

The following toplogies are possible for each of the quartets and can be found in the results of the FcLM (Table 3, Additional file 3, Figures S16-S23).

Topology T1 is marked in blue
Topology T2 is marked in red
Topology T3 is marked in yellow

G1: group1
G2: group2
G3: group3
G4: group4

T1:     G1G2 | G3G4 
supports predominanly or maximally a split bewteen group1,group2 and group1,group2

T2:     G1G3 | G2G4 
supports predominanly or maximally a split bewteen group1,group3 and group2,group4

T3:     G1G4 | G2G3 
supports predominanly or maximally a split bewteen group1,group4 and group2,group3


marked in grey (no predominant support for T1, T2 or T3)

T1T2: G1G2 | G3G4 or G1G3 | G2G4 
T1T3: G1G2 | G3G4 or G1G4 | G2G3 
T2T3: G1G3 | G2G4 or G1G4 | G2G3 
T*:      G1G2 | G3G4 or G1G3 | G2G4 or G1G4 | G2G3 

For species written in Capital letters, we use the official gene set of the published genome.


###########################################################################################################

The analyzed datasets are:

Dataset 1: Are Hymenoptera the sistergroup of Mecopterida or of all other holometabolous insect lineages?
groups: 1) Hymenoptera, 2) outgroup taxa, 3) Mecopterida 4) Neuropteroidea

1) Xyela alpigena, Centris flavifrons, APIS MELLIFERA, Apis florea, Bombus impatiens, Bombus insularis, Bombus terrestris, Euglossa cordata, Eulaema nigrita, Frieseomelitta varia, Melipona quadrifasciata, Exoneura robusta, Megachile rotundata, Megalopta genalis, Copidosoma floridanum, NASONIA VITRIPENNIS, Nasonia giraulti, Lysiphlebus testaceipes, LINEPITHEMA HUMILE, POGONOMYRMEX BARBATUS, Solenopsis invicta
2) Reticulitermes flavipes, Phyllium phillippinicum, Embioptera sp, PEDICULUS HUMANUS, Laupala kohalensis, Locusta migratoria, Gryllus bimaculatus, Rhodnius prolixus, Nilaparvata lugens, Peregrinus maidis, Homalodisca coagulata, Bemisia tabaci, ACYRTOSIPHON PISUM, Aphis gossypii, Myzus persicae, Maconellicoccus hirsutus, Diaphorina citri
3) Micropterix calthella, BOMBYX MORI, Bicyclus anynana, Antheraea assama, Samia cynthia ricini, Spodoptera frugiperda, Striacosta albicosta, Heliconius erato, Heliothis virescens, Danaus plexippus, Trichoplusia ni, Ostrinia nubilalis, Manduca sexta, Plodia interpunctella, Choristoneura fumiferana, Philopotamus ludificatus, Nannochorista philpotti, Archaeopsylla erinacei, Mayetiola destructor, Chironomus tentans, AEDES AEGYPTI, Aedes albopictus, Anopheles funestus, ANOPHELES GAMBIAE, Anopheles stephensi, Armigeres subalbatus, CULEX QUINQUEFASCIATUS, Lutzomyia longipalpis, Phlebotomus papatasi, Tipula maxima, Teleopsis dalmanni, DROSOPHILA MELANOGASTER, DROSOPHILA PERSIMILIS, Drosophila sechellia, Glossina morsitans, Haematobia irritans, Cochliomyia hominivorax, Sarcophaga crassipalpis, Ceratitis capitata, Rhagoletis pomonella 
4) Mengenilla moldrzyki, Carabus granulatus, Dendroctonus ponderosae, Diabrotica virgifera, TRIBOLIUM CASTANEUM, Priacma serrata, Nevrorthus apatelios, Raphidia ariadne, Sialis lutaria, Corydalinae sp 

##############################################################

Dataset 2: Are Neuropteroidea monophyletic?
groups: 1) Neuropterida 2) Mecopterida 3) Coleopterida 4) Hymenoptera

1) Raphidia ariadne, Sialis lutaria, Corydalinae sp, Nevrorthus apatelios
2) Nannochorista philpotti, Archaeopsylla erinacei, Mayetiola destructor, Chironomus tentans, AEDES AEGYPTI, Aedes albopictus, Anopheles funestus, ANOPHELES GAMBIAE, Anopheles stephensi, Armigeres subalbatus, CULEX QUINQUEFASCIATUS, Lutzomyia longipalpis, Phlebotomus papatasi, Tipula maxima, Teleopsis dalmanni, DROSOPHILA MELANOGASTER, DROSOPHILA PERSIMILIS, Drosophila sechellia, Glossina morsitans, Haematobia irritans, Cochliomyia hominivorax, Sarcophaga crassipalpis, Ceratitis capitata, Rhagoletis pomonella, Micropterix calthella, BOMBYX MORI, Bicyclus anynana, Antheraea assama, Samia cynthia ricini, Spodoptera frugiperda, Striacosta albicosta, Heliconius erato, Heliothis virescens, Danaus plexippus, Trichoplusia ni, Ostrinia nubilalis, Manduca sexta, Plodia interpunctella, Choristoneura fumiferana, Philopotamus ludificatus
3) Mengenilla moldrzyki, Carabus granulatus, Dendroctonus ponderosae, Diabrotica virgifera, TRIBOLIUM CASTANEUM, Priacma serrata
4) Xyela alpigena, Centris flavifrons, APIS MELLIFERA, Apis florea, Bombus impatiens, Bombus insularis, Bombus terrestris, Euglossa cordata, Eulaema nigrita, Frieseomelitta varia, Melipona quadrifasciata, Exoneura robusta, Megachile rotundata, Megalopta genalis, Copidosoma floridanum, NASONIA VITRIPENNIS, Nasonia giraulti, Lysiphlebus testaceipes, LINEPITHEMA HUMILE, POGONOMYRMEX BARBATUS, Solenopsis invicta

##############################################################

Dataset 3: Are Megaloptera monophyletic?
groups: 1) Raphidioptera 2) Corydalide 3) Sialidae 4) Neuroptera 

1) Raphidia ariadne
2) Corydalinae sp
3) Sialis lutaria
4) Nevrorthus apatelios

##############################################################

Dataset 4: Are Neuroptera and Megaloptera sister groups?
groups: 1) Raphidioptera 2) Megaloptera 3) Neuroptera 4) remaining holometabolous insects

1) Raphidia ariadne
2) Sialis lutaria, Corydalinae sp
3) Nevrorthus apatelios
4) Xyela alpigena, Centris flavifrons, APIS MELLIFERA, Apis florea, Bombus impatiens, Bombus insularis, Bombus terrestris, Euglossa cordata, Eulaema nigrita, Frieseomelitta varia, Melipona quadrifasciata, Exoneura robusta, Megachile rotundata, Megalopta genalis, Copidosoma floridanum, NASONIA VITRIPENNIS, Nasonia giraulti, Lysiphlebus testaceipes, LINEPITHEMA HUMILE, POGONOMYRMEX BARBATUS, Solenopsis invicta, Mengenilla moldrzyki, Carabus granulatus, Dendroctonus ponderosae, Diabrotica virgifera, TRIBOLIUM CASTANEUM, Priacma serrata, Micropterix calthella, BOMBYX MORI, Bicyclus anynana, Antheraea assama, Samia cynthia ricini, Spodoptera frugiperda, Striacosta albicosta, Heliconius erato, Heliothis virescens, Danaus plexippus, Trichoplusia ni, Ostrinia nubilalis, Manduca sexta, Plodia interpunctella, Choristoneura fumiferana, Philopotamus ludificatus, Nannochorista philpotti, Archaeopsylla erinacei, Mayetiola destructor, Chironomus tentans, AEDES AEGYPTI, Aedes albopictus, Anopheles funestus, ANOPHELES GAMBIAE, Anopheles stephensi, Armigeres subalbatus, CULEX QUINQUEFASCIATUS, Lutzomyia longipalpis, Phlebotomus papatasi, Tipula maxima, Teleopsis dalmanni, DROSOPHILA MELANOGASTER, DROSOPHILA PERSIMILIS, Drosophila sechellia, Glossina morsitans, Haematobia irritans, Cochliomyia hominivorax, Sarcophaga crassipalpis, Ceratitis capitata, Rhagoletis pomonella

##############################################################

Dataset 5: Are Coleopterida monophyletic?
groups: 1) Neuropterida 2) Strepsiptera 3) Coleoptera 4) remaining holometabolous insects

##############################################################

Dataset 6a: a) Are Mecopterida monophyletic?  
groups: 1) Antliophora 2) Amphiesmenoptera 3) Neuropteroidea 4) Hymenoptera

1) Nannochorista philpotti, Archaeopsylla erinacei, Mayetiola destructor, Chironomus tentans, AEDES AEGYPTI, Aedes albopictus, Anopheles funestus, ANOPHELES GAMBIAE, Anopheles stephensi, Armigeres subalbatus, CULEX QUINQUEFASCIATUS, Lutzomyia longipalpis, Phlebotomus papatasi, Tipula maxima, Teleopsis dalmanni, DROSOPHILA MELANOGASTER, DROSOPHILA PERSIMILIS, Drosophila sechellia, Glossina morsitans, Haematobia irritans, Cochliomyia hominivorax, Sarcophaga crassipalpis, Ceratitis capitata, Rhagoletis pomonella
2) Micropterix calthella, BOMBYX MORI, Bicyclus anynana, Antheraea assama, Samia cynthia ricini, Spodoptera frugiperda, Striacosta albicosta, Heliconius erato, Heliothis virescens, Danaus plexippus, Trichoplusia ni, Ostrinia nubilalis, Manduca sexta, Plodia interpunctella, Choristoneura fumiferana, Philopotamus ludificatus
3) Raphidia ariadne, Sialis lutaria, Corydalinae sp, Nevrorthus apatelios, Mengenilla moldrzyki, Carabus granulatus, Dendroctonus ponderosae, Diabrotica virgifera, TRIBOLIUM CASTANEUM, Priacma serrata
4) Xyela alpigena, Centris flavifrons, APIS MELLIFERA, Apis florea, Bombus impatiens, Bombus insularis, Bombus terrestris, Euglossa cordata, Eulaema nigrita, Frieseomelitta varia, Melipona quadrifasciata, Exoneura robusta, Megachile rotundata, Megalopta genalis, Copidosoma floridanum, NASONIA VITRIPENNIS, Nasonia giraulti, Lysiphlebus testaceipes, LINEPITHEMA HUMILE, POGONOMYRMEX BARBATUS, Solenopsis invicta

###

Dataset 6b: Are Antliophora + Coleopterida monophyletic?
groups: 1) Antliophora 2) Amphiesmenoptera 3) Coleopterida 4) Hymenoptera, Neuropterida

1) Nannochorista philpotti, Archaeopsylla erinacei, Mayetiola destructor, Chironomus tentans, AEDES AEGYPTI, Aedes albopictus, Anopheles funestus, ANOPHELES GAMBIAE, Anopheles stephensi, Armigeres subalbatus, CULEX QUINQUEFASCIATUS, Lutzomyia longipalpis, Phlebotomus papatasi, Tipula maxima, Teleopsis dalmanni, DROSOPHILA MELANOGASTER, DROSOPHILA PERSIMILIS, Drosophila sechellia, Glossina morsitans, Haematobia irritans, Cochliomyia hominivorax, Sarcophaga crassipalpis, Ceratitis capitata, Rhagoletis pomonella
2) Micropterix calthella, BOMBYX MORI, Bicyclus anynana, Antheraea assama, Samia cynthia ricini, Spodoptera frugiperda, Striacosta albicosta, Heliconius erato, Heliothis virescens, Danaus plexippus, Trichoplusia ni, Ostrinia nubilalis, Manduca sexta, Plodia interpunctella, Choristoneura fumiferana, Philopotamus ludificatus
3) Mengenilla moldrzyki, Carabus granulatus, Dendroctonus ponderosae, Diabrotica virgifera, TRIBOLIUM CASTANEUM, Priacma serrata
4) Xyela alpigena, Centris flavifrons, APIS MELLIFERA, Apis florea, Bombus impatiens, Bombus insularis, Bombus terrestris, Euglossa cordata, Eulaema nigrita, Frieseomelitta varia, Melipona quadrifasciata, Exoneura robusta, Megachile rotundata, Megalopta genalis, Copidosoma floridanum, NASONIA VITRIPENNIS, Nasonia giraulti, Lysiphlebus testaceipes, LINEPITHEMA HUMILE, POGONOMYRMEX BARBATUS, Solenopsis invicta, Raphidia ariadne, Sialis lutaria, Corydalinae sp, Nevrorthus apatelios

##############################################################

Dataset 7: What are the phylogenetic relationships within Antliophora?
groups: 1) Diptera 2) Siphonaptera 3) Mecoptera 4) remaining holometabolans

1) Mayetiola destructor, Chironomus tentans, AEDES AEGYPTI, Aedes albopictus, Anopheles funestus, ANOPHELES GAMBIAE, Anopheles stephensi, Armigeres subalbatus, CULEX QUINQUEFASCIATUS, Lutzomyia longipalpis, Phlebotomus papatasi, Tipula maxima, Teleopsis dalmanni, DROSOPHILA MELANOGASTER, DROSOPHILA PERSIMILIS, Drosophila sechellia, Glossina morsitans, Haematobia irritans, Cochliomyia hominivorax, Sarcophaga crassipalpis, Ceratitis capitata, Rhagoletis pomonella
2) Archaeopsylla erinacei
3) Nannochorista philpotti
4) Xyela alpigena, Centris flavifrons, APIS MELLIFERA, Apis florea, Bombus impatiens, Bombus insularis, Bombus terrestris, Euglossa cordata, Eulaema nigrita, Frieseomelitta varia, Melipona quadrifasciata, Exoneura robusta, Megachile rotundata, Megalopta genalis, Copidosoma floridanum, NASONIA VITRIPENNIS, Nasonia giraulti, Lysiphlebus testaceipes, LINEPITHEMA HUMILE, POGONOMYRMEX BARBATUS, Solenopsis invicta, Mengenilla moldrzyki, Carabus granulatus, Dendroctonus ponderosae, Diabrotica virgifera, TRIBOLIUM CASTANEUM, Priacma serrata, Nevrorthus apatelios, Raphidia ariadne, Sialis lutaria, Corydalinae sp, Micropterix calthella, BOMBYX MORI, Bicyclus anynana, Antheraea assama, Samia cynthia ricini, Spodoptera frugiperda, Striacosta albicosta, Heliconius erato, Heliothis virescens, Danaus plexippus, Trichoplusia ni, Ostrinia nubilalis, Manduca sexta, Plodia interpunctella, Choristoneura fumiferana, Philopotamus ludificatus
