# Supplementary material for: The evolutionary history of holometabolous insects inferred from transcriptome-based phylogeny and comprehensive morphological data
Source: BMC Evol Biol. 2014 Mar 20;14:52. doi: 10.1186/1471-2148-14-52 (PMC4000048; doi:10.1186/1471-2148-14-52)
Supplement: Additional file 13: Table S7 — Number of ortholog groups (OGs) per species and dataset. Table lists how many OGs are covered by each species in the seven datasets that were analyzed in this study. [file 1471-2148-14-52-S13.xls]

## Sheet: Sheet 1
Table S7. Number of ortholog groups (OGs) per species and dataset.
			Number of orthologous genes (OGs) in datasets 1-7
Order, taxonomic subgroup	Family	Species	Dataset 1	Dataset 2	Dataset 3	Dataset 4	Dataset 5	Dataset 6	Dataset 7
Isoptera	Rhinotermitidae	Reticulitermes flavipes	221	-	-	-	-	-	-
Phasmatodea	Phyllidae	Phyllium phillipinicum	301	-	-	-	-	-	-
Embioptera		Embioptera sp.	274	-	-	-	-	-	-
Orthoptera	Gryllidae	Gryllus bimaculatus	403	-	-	-	-	-	-
Orthoptera	Gryllidae	Laupala kohalensis	501	-	-	-	-	-	-
Orthoptera	Acrididae	Locusta migratoria	548	-	-	-	-	-	-
Hemiptera, Heteroptera	Reduviidae	Rhodnius prolixus	277	-	-	-	-	-	-
Hemiptera, Auchenorrhyncha	Delphacidae	Nilaparvata lugens	656	-	-	-	-	-	-
Hemiptera, Auchenorrhyncha	Delphacidae	Peregrinus maidis	549	-	-	-	-	-	-
Hemiptera, Auchenorrhyncha	Cicadellidae	Homalodisca coagulata	359	-	-	-	-	-	-
Hemiptera, Sternorrhyncha	Aleyrodidae	Bemisia tabaci	1312	-	-	-	-	-	-
Hemiptera, Sternorrhyncha	Aphididae	ACYRTHOSIPHON PISUM*	1343	-	-	-	-	-	-
Hemiptera, Sternorrhyncha	Aphididae	Aphis gossypii	1158	-	-	-	-	-	-
Hemiptera, Sternorrhyncha	Aphididae	Myzus persicae	914	-	-	-	-	-	-
Hemiptera, Sternorrhyncha	Pseudococcidae	Maconellicoccus hirsutus	397	-	-	-	-	-	-
Hemiptera, Sternorrhyncha	Psyllidae	Diaphorina citri	323	-	-	-	-	-	-
Phthiraptera	Pediculidae	PEDICULUS HUMANUS*	1343	-	-	-	-	-	-
Hymenoptera, Xyeloidea	Xyelidae	Xyela alpigena	470	467	-	263	356	470	402
Hymenoptera, Apocrita	Apidae	Centris flavifrons	1035	1013	-	464	778	1035	886
Hymenoptera, Apocrita	Apidae	APIS MELLIFERA*	1342	1302	-	540	971	1342	1100
Hymenoptera, Apocrita	Apidae	Apis florea	1030	1003	-	461	765	1030	879
Hymenoptera, Apocrita	Apidae	Bombus impatiens	1166	1143	-	512	868	1166	987
Hymenoptera, Apocrita	Apidae	Bombus terrestris	1294	1256	-	523	941	1294	1063
Hymenoptera, Apocrita	Apidae	Bombus insularis	543	531	-	271	410	543	460
Hymenoptera, Apocrita	Apidae	Euglossa cordata	1047	1028	-	471	778	1047	888
Hymenoptera, Apocrita	Apidae	Eulaema nigrita	1090	1064	-	485	805	1090	922
Hymenoptera, Apocrita	Apidae	Frieseomelitta varia	780	766	-	370	594	780	669
Hymenoptera, Apocrita	Apidae	Melipona quadrifasciata	934	917	-	428	687	934	806
Hymenoptera, Apocrita	Apidae	Exoneura robusta	1011	988	-	457	749	1011	853
Hymenoptera, Apocrita	Halictidae	Megalopta genalis	731	722	-	363	540	731	637
Hymenoptera, Apocrita	Megachilidae	Megachile rotundata	854	840	-	406	638	854	744
Hymenoptera, Apocrita	Encyrtidae	Copidosoma floridanum	752	745	-	376	571	752	657
Hymenoptera, Apocrita	Pteromalidae	Nasonia giraulti	468	466	-	252	352	468	403
Hymenoptera, Apocrita	Pteromalidae	NASONIA VITRIPENNIS*	1343	1303	-	540	972	1343	1101
Hymenoptera, Apocrita	Braconidae	Lysiphlebus testaceipes	362	358	-	185	286	362	305
Hymenoptera, Apocrita	Formicidae	LINEPITHEMA HUMILE*	1342	1302	-	539	971	1342	1100
Hymenoptera, Apocrita	Formicidae	POGONOMYRMEX BARBATUS*	1343	1303	-	540	972	1343	1101
Hymenoptera, Apocrita	Formicidae	Solenopsis invicta	611	603	-	301	438	611	513
Neuroptera	Nevrorthidae	Nevrorthus apatelios	695	695	358	540	525	695	597
Raphidioptera	Raphidiidae	Raphidia ariadne	982	982	358	540	741	982	839
Megaloptera	Sialidae	Sialis lutaria	800	800	358	396	620	800	694
Megaloptera	Corydalidae	Corydalinae sp.	1109	1109	358	502	839	1109	927
Strepsiptera	Mengellidae	Mengenilla moldrzyki	999	972	-	415	972	999	838
Coleoptera, Adephaga	Carabidae	Carabus granulatus	1159	1138	-	499	856	1159	973
Coleoptera, Polyphaga	Chrysomelidae	Diabrotica virgifera virgifera	523	518	-	282	406	523	463
Coleoptera, Polyphaga	Curculionidae	Dendroctonus ponderosae	988	972	-	450	728	988	839
Coleoptera, Polyphaga	Tenebrionidae	TRIBOLIUM CASTANEUM*	1343	1303	-	540	972	1343	1101
Coleoptera, Archostemata	Cupepidae	Priacma serrata	866	857	-	422	650	866	745
Trichoptera	Philopotamidae	Philopotamus ludificatus	914	902	-	421	678	914	793
Lepidoptera, Zeugloptera	Micropterigidae	Micropterix calthella	969	952	-	442	716	969	835
Lepidoptera, Ditrysia	Bombycidae	BOMBYX MORI*	1343	1303	-	540	972	1343	1101
Lepidoptera, Ditrysia	Saturniidae	Antheraea assama	517	510	-	253	395	517	435
Lepidoptera, Ditrysia	Saturniidae	Samia cynthia ricini	398	394	-	213	307	398	342
Lepidoptera, Ditrysia	Noctuidae	Striacosta albicosta	696	684	-	349	524	696	592
Lepidoptera, Ditrysia	Noctuidae	Heliothis virescens	835	824	-	399	625	835	710
Lepidoptera, Ditrysia	Noctuidae	Spodoptera frugiperda	433	430	-	239	325	433	361
Lepidoptera, Ditrysia	Noctuidae	Trichoplusia ni	313	312	-	178	232	313	258
Lepidoptera, Ditrysia	Nymphalidae	Danaus plexippus	882	865	-	385	660	882	761
Lepidoptera, Ditrysia	Nymphalidae	Heliconius erato	301	294	-	153	229	301	263
Lepidoptera, Ditrysia	Nymphalidae	Bicyclus anynana	648	635	-	305	487	648	550
Lepidoptera, Ditrysia	Crambidae	Ostrinia nubilalis	222	220	-	139	171	222	191
Lepidoptera, Ditrysia	Pyralidae	Plodia interpunctella	278	275	-	164	224	278	236
Lepidoptera, Ditrysia	Sphingidae	Manduca sexta	984	967	-	461	732	984	854
Lepidoptera, Ditrysia	Tortricidae	Choristoneura fumiferana	439	434	-	228	332	439	372
Mecoptera	Nannochoristidae	Nannochorista philpotti	1212	1184	-	506	895	1212	1101
Siphonaptera	Pulicidae	Archaeopsylla erinaceae	1191	1166	-	500	884	1191	1101
Diptera, lowwer dipterans	Cecidomyiidae	Mayetiola destructor	210	208	-	139	150	210	179
Diptera, lowwer dipterans	Chironomidae	Chironomus tentans	289	286	-	159	227	289	257
Diptera, lowwer dipterans	Culicidae	AEDES AEGYPTI*	1343	1303	-	540	972	1343	1101
Diptera, lowwer dipterans	Culicidae	Aedes albopictus	1258	1232	-	531	922	1258	1061
Diptera, lowwer dipterans	Culicidae	Anopheles funestus	1205	1174	-	506	887	1205	1001
Diptera, lowwer dipterans	Culicidae	ANOPHELES GAMBIAE*	1343	1303	-	540	972	1343	1101
Diptera, lowwer dipterans	Culicidae	Anopheles stephensi	250	250	-	161	184	250	215
Diptera, lowwer dipterans	Culicidae	Armigeres subalbatus	573	566	-	307	429	573	480
Diptera, lowwer dipterans	Culicidae	CULEX QUINQUEFASCIATUS*	1343	1303	-	540	972	1343	1101
Diptera, lowwer dipterans	Psychodidae	Lutzomyia longipalpis	808	796	-	403	608	808	706
Diptera, lowwer dipterans	Psychodidae	Phlebotomus papatasi	820	811	-	399	619	820	712
Diptera, lowwer dipterans	Tipulidae	Tipula maxima	936	920	-	424	712	936	816
Diptera, Brachycera	Diopsidae	Teleopsis dalmanni	626	611	-	279	469	626	544
Diptera, Brachycera	Drosophilidae	DROSOPHILA MELANOGASTER*	1333	1293	-	534	965	1333	1092
Diptera, Brachycera	Drosophilidae	DROSOPHILA PERSIMILIS*	1343	1303	-	540	972	1343	1101
Diptera, Brachycera	Drosophilidae	DROSOPHILA SECHELLIA	1333	1293	-	534	964	1333	1092
Diptera, Brachycera	Glossinidae	Glossina morsitans morsitans	999	981	-	447	744	999	863
Diptera, Brachycera	Muscidae	Haematobia irritans irritans	540	537	-	273	415	540	471
Diptera, Brachycera	Calliphoridae	Cochliomyia hominivorax	450	441	-	207	357	450	399
Diptera, Brachycera	Sarcophagidae	Sarcophaga crassipalpis	988	972	-	452	737	988	847
Diptera, Brachycera	Tephritidae	Ceratitis capitata	827	813	-	385	629	827	704
Diptera, Brachycera	Tephritidae	Rhagoletis pomonella	891	876	-	427	662	891	754
