# Supplementary material for: The evolutionary history of holometabolous insects inferred from transcriptome-based phylogeny and comprehensive morphological data
Source: BMC Evol Biol. 2014 Mar 20;14:52. doi: 10.1186/1471-2148-14-52 (PMC4000048; doi:10.1186/1471-2148-14-52)
Supplement: Additional file 14: Table S8. — Best scoring model of each partition in partitioned analyses of dataset 5. The table lists the selected model for each partition of dataset 5, using the AUTO option implemented in ExaML, applied in the additional partitioned analyses (ML tree reconstruction and FcLM). [file 1471-2148-14-52-S14.txt]

LG	EOG400038 = 1 - 683
PMB	EOG400048 = 684 - 817
LG	EOG402VB4 = 818 - 1357
LG	EOG402VC2 = 1358 - 1577
JTT	EOG402VC8 = 1578 - 1771
LG	EOG405QJW = 1772 - 2808
JTT	EOG405QM9 = 2809 - 2999
VT	EOG408KSR = 3000 - 4081
LG	EOG408KST = 4082 - 4918
LG	EOG408KT0 = 4919 - 5568
LG	EOG408KTH = 5569 - 5928
LG	EOG408KV3 = 5929 - 6137
JTT	EOG408KV7 = 6138 - 6339
LG	EOG408KVF = 6340 - 6517
LG	EOG40CG2C = 6518 - 6863
LG	EOG40CG32 = 6864 - 7085
LG	EOG40CG3J = 7086 - 7180
LG	EOG40GB8Q = 7181 - 8022
LG	EOG40GB9P = 8023 - 8268
VT	EOG40K6HV = 8269 - 8893
LG	EOG40K6J9 = 8894 - 9202
JTT	EOG40P2RK = 9203 - 10183
VT	EOG40P2RM = 10184 - 11536
VT	EOG40P2RN = 11537 - 12422
JTT	EOG40P2RR = 12423 - 12986
JTT	EOG40P2S2 = 12987 - 13475
LG	EOG40P2S4 = 13476 - 13857
LG	EOG40P2T4 = 13858 - 13978
JTT	EOG40VT7C = 13979 - 14801
VT	EOG40VT7J = 14802 - 15479
VT	EOG40VT89 = 15480 - 15748
WAG	EOG40ZPGC = 15749 - 17277
WAG	EOG40ZPGM = 17278 - 17924
LG	EOG40ZPGQ = 17925 - 18399
LG	EOG40ZPH0 = 18400 - 18764
LG	EOG40ZPH3 = 18765 - 19064
LG	EOG40ZPH5 = 19065 - 19436
LG	EOG40ZPH8 = 19437 - 19707
LG	EOG40ZPHF = 19708 - 20029
LG	EOG40ZPHR = 20030 - 20267
LG	EOG415DZ5 = 20268 - 21343
JTT	EOG415DZ8 = 21344 - 23010
JTTDCMUT	EOG415DZC = 23011 - 23579
LG	EOG415DZX = 23580 - 23883
LG	EOG415F06 = 23884 - 24095
WAG	EOG415F0F = 24096 - 24310
LG	EOG41896D = 24311 - 24833
JTT	EOG41896R = 24834 - 25357
JTT	EOG41897C = 25358 - 25559
VT	EOG41G1NW = 25560 - 27872
VT	EOG41G1P2 = 27873 - 28837
JTTDCMUT	EOG41G1PB = 28838 - 29299
LG	EOG41JWXG = 29300 - 29648
LG	EOG41JWXM = 29649 - 30000
LG	EOG41JWXV = 30001 - 30341
LG	EOG41JWXX = 30342 - 30964
LG	EOG41JWZ3 = 30965 - 31206
LG	EOG41NS5B = 31207 - 31691
JTT	EOG41RND4 = 31692 - 32161
LG	EOG41RNF2 = 32162 - 32488
LG	EOG41RNFN = 32489 - 32559
LG	EOG41VHN3 = 32560 - 33054
JTTDCMUT	EOG41VHP3 = 33055 - 33224
JTT	EOG41ZCVS = 33225 - 34161
LG	EOG41ZCVW = 34162 - 34654
LG	EOG41ZCXD = 34655 - 34780
LG	EOG42283X = 34781 - 35251
WAG	EOG422849 = 35252 - 35553
LG	EOG42284D = 35554 - 35847
VT	EOG4254BM = 35848 - 36850
LG	EOG4254BR = 36851 - 37346
LG	EOG4254BT = 37347 - 37852
LG	EOG4254C2 = 37853 - 38214
VT	EOG4254C9 = 38215 - 38558
LG	EOG4254CQ = 38559 - 38770
LG	EOG4254CR = 38771 - 39009
VT	EOG4280KB = 39010 - 41644
VT	EOG4280KH = 41645 - 42309
LG	EOG4280M2 = 42310 - 42659
LG	EOG4280M6 = 42660 - 42974
DAYHOFF	EOG4280N0 = 42975 - 43094
VT	EOG42BVTC = 43095 - 44184
JTT	EOG42BVV0 = 44185 - 44587
VT	EOG42BVV4 = 44588 - 45384
JTT	EOG42BVVN = 45385 - 45601
LG	EOG42BVVR = 45602 - 45780
LG	EOG42FR2B = 45781 - 46606
JTTDCMUT	EOG42NGJG = 46607 - 47141
JTTDCMUT	EOG42NGJJ = 47142 - 47623
LG	EOG42NGK6 = 47624 - 47938
LG	EOG42NGKB = 47939 - 48191
VT	EOG42RBS1 = 48192 - 49289
JTT	EOG42RBS6 = 49290 - 49952
LG	EOG42RBS9 = 49953 - 50414
VT	EOG42RBTD = 50415 - 50571
JTT	EOG42V70Z = 50572 - 52093
LG	EOG42V714 = 52094 - 52820
VT	EOG42Z382 = 52821 - 53779
JTT	EOG42Z386 = 53780 - 54554
JTTDCMUT	EOG42Z38T = 54555 - 54903
LG	EOG431ZH6 = 54904 - 55259
LG	EOG431ZHM = 55260 - 55655
LG	EOG431ZJP = 55656 - 55821
LG	EOG434TQV = 55822 - 56403
LG	EOG434TR7 = 56404 - 56858
LG	EOG434TRG = 56859 - 57181
BLOSUM62	EOG434TRS = 57182 - 57370
LG	EOG434TRW = 57371 - 57628
VT	EOG437PZV = 57629 - 58386
LG	EOG437PZZ = 58387 - 58939
JTT	EOG437Q0H = 58940 - 59231
LG	EOG437Q0K = 59232 - 59472
LG	EOG437Q17 = 59473 - 59622
LG	EOG43BK7N = 59623 - 59871
LG	EOG43BK87 = 59872 - 60005
JTT	EOG43FFFK = 60006 - 62406
JTTDCMUT	EOG43FFFR = 62407 - 63200
JTT	EOG43FFFT = 63201 - 63815
LG	EOG43FFFW = 63816 - 64359
LG	EOG43FFGT = 64360 - 64580
JTT	EOG43J9PG = 64581 - 65683
LG	EOG43J9PK = 65684 - 66428
LG	EOG43J9Q5 = 66429 - 66784
LG	EOG43J9QS = 66785 - 66985
JTT	EOG43J9QW = 66986 - 67168
LG	EOG43N5XG = 67169 - 68100
LG	EOG43N5ZK = 68101 - 68375
VT	EOG43R25S = 68376 - 68874
LG	EOG43R25Z = 68875 - 69296
JTT	EOG43R26B = 69297 - 69490
VT	EOG43TXD8 = 69491 - 70714
LG	EOG43TXDC = 70715 - 71809
JTTDCMUT	EOG43TXDW = 71810 - 72186
LG	EOG43TXF4 = 72187 - 72521
LG	EOG43TXF5 = 72522 - 72891
LG	EOG43TXFQ = 72892 - 73089
VT	EOG43XSNX = 73090 - 73429
LG	EOG43XSPS = 73430 - 73594
LG	EOG441NW8 = 73595 - 74314
VT	EOG441NWW = 74315 - 74607
LG	EOG441NXR = 74608 - 74742
LG	EOG444J47 = 74743 - 75409
LG	EOG444J4D = 75410 - 75958
VT	EOG447DC0 = 75959 - 77961
VT	EOG447DC4 = 77962 - 78899
JTT	EOG447DC9 = 78900 - 79343
LG	EOG447DCV = 79344 - 79631
LG	EOG447DD1 = 79632 - 79864
LG	EOG447DDC = 79865 - 80037
VT	EOG44B8MK = 80038 - 80448
LG	EOG44B8MT = 80449 - 80774
LG	EOG44F4TV = 80775 - 82266
VT	EOG44J12X = 82267 - 83054
LG	EOG44J137 = 83055 - 83435
LG	EOG44J13C = 83436 - 83969
VT	EOG44J13M = 83970 - 84435
LG	EOG44J13R = 84436 - 84692
LG	EOG44J13Z = 84693 - 84965
LG	EOG44J149 = 84966 - 85382
VT	EOG44MW9Q = 85383 - 86786
LG	EOG44MW9V = 86787 - 87460
LG	EOG44MW9Z = 87461 - 88033
VT	EOG44MWB3 = 88034 - 88925
LG	EOG44MWBC = 88926 - 89246
DAYHOFF	EOG44MWC8 = 89247 - 89449
VT	EOG44QRJR = 89450 - 90222
VT	EOG44QRK0 = 90223 - 90472
LG	EOG44QRKH = 90473 - 90836
LG	EOG44QRKK = 90837 - 91307
VT	EOG44QRKQ = 91308 - 91603
VT	EOG44XH1K = 91604 - 92755
LG	EOG44XH1T = 92756 - 93366
LG	EOG44XH2N = 93367 - 93723
LG	EOG451C92 = 93724 - 94133
LG	EOG451C9K = 94134 - 94441
LG	EOG451C9W = 94442 - 94663
JTT	EOG451CB2 = 94664 - 94787
LG	EOG4547HN = 94788 - 95449
LG	EOG4547JK = 95450 - 95699
JTT	EOG4573RB = 95700 - 96750
JTTDCMUT	EOG45B00C = 96751 - 97654
LG	EOG45B00G = 97655 - 98233
LG	EOG45B00H = 98234 - 98576
JTT	EOG45B00V = 98577 - 98881
LG	EOG45B012 = 98882 - 99261
VT	EOG45B01G = 99262 - 99575
VT	EOG45DV78 = 99576 - 100314
LG	EOG45DV7S = 100315 - 100811
LG	EOG45HQG6 = 100812 - 101610
VT	EOG45HQGF = 101611 - 102297
LG	EOG45HQGM = 102298 - 102770
WAG	EOG45HQHQ = 102771 - 102949
VT	EOG45MKQ5 = 102950 - 103562
LG	EOG45MKQ6 = 103563 - 104235
VT	EOG45MKQW = 104236 - 104640
VT	EOG45MKQZ = 104641 - 104873
LG	EOG45QFZ6 = 104874 - 105478
LG	EOG45QFZH = 105479 - 105865
JTT	EOG45QFZM = 105866 - 106261
LG	EOG45QFZQ = 106262 - 106550
LG	EOG45QG01 = 106551 - 106949
JTT	EOG45TB5Z = 106950 - 107706
LG	EOG45TB6R = 107707 - 107941
LG	EOG45X6DT = 107942 - 109578
LG	EOG45X6F0 = 109579 - 110179
JTTDCMUT	EOG45X6F3 = 110180 - 110788
JTTDCMUT	EOG45X6F8 = 110789 - 111245
LG	EOG45X6FQ = 111246 - 111779
VT	EOG4612NS = 111780 - 112719
JTTDCMUT	EOG4612P3 = 112720 - 113237
JTT	EOG4612P4 = 113238 - 113633
LG	EOG4612PB = 113634 - 114031
JTT	EOG4612PK = 114032 - 114372
JTT	EOG4612Q5 = 114373 - 114601
VT	EOG463XWX = 114602 - 115199
VT	EOG463XX1 = 115200 - 115856
LG	EOG463XX2 = 115857 - 116568
VT	EOG466T5H = 116569 - 117010
VT	EOG466T5J = 117011 - 117626
VT	EOG466T5T = 117627 - 117830
JTTDCMUT	EOG466T5W = 117831 - 118071
LG	EOG466T5Z = 118072 - 118259
LG	EOG469PCR = 118260 - 118984
LG	EOG469PDM = 118985 - 119229
JTTDCMUT	EOG469PDR = 119230 - 119434
LG	EOG46DJMG = 119435 - 121106
LG	EOG46DJNF = 121107 - 121347
LG	EOG46DJNN = 121348 - 121557
LG	EOG46HDVH = 121558 - 122420
VT	EOG46HDW4 = 122421 - 122918
VT	EOG46HDW6 = 122919 - 123275
JTT	EOG46HDX9 = 123276 - 123398
JTTDCMUT	EOG46M94F = 123399 - 123641
LG	EOG46Q5CN = 123642 - 123837
VT	EOG46T1K8 = 123838 - 125223
VT	EOG46T1KW = 125224 - 125562
LG	EOG46T1M3 = 125563 - 125858
LG	EOG46WWV7 = 125859 - 126113
LG	EOG470S29 = 126114 - 126636
LG	EOG470S3P = 126637 - 126746
LG	EOG473N9J = 126747 - 127161
LG	EOG473NB2 = 127162 - 127403
JTT	EOG473NB7 = 127404 - 127605
JTTDCMUT	EOG473NBF = 127606 - 127775
LG	EOG476HHX = 127776 - 129130
LG	EOG476HJ1 = 129131 - 130204
JTT	EOG476HJ7 = 130205 - 130737
BLOSUM62	EOG476HJ9 = 130738 - 131226
JTT	EOG476HJB = 131227 - 131779
LG	EOG476HJM = 131780 - 132172
LG	EOG476HJR = 132173 - 132546
LG	EOG476HK3 = 132547 - 132832
LG	EOG476HK6 = 132833 - 133125
LG	EOG476HK9 = 133126 - 133333
JTT	EOG479CS5 = 133334 - 133715
LG	EOG479CSS = 133716 - 133998
LG	EOG479CT2 = 133999 - 134264
JTTDCMUT	EOG479CT3 = 134265 - 134450
LG	EOG479CTV = 134451 - 134544
LG	EOG47D80W = 134545 - 135581
LG	EOG47H481 = 135582 - 136342
LG	EOG47H487 = 136343 - 136676
LG	EOG47H48C = 136677 - 137002
JTTDCMUT	EOG47H48J = 137003 - 137308
VT	EOG47M0GT = 137309 - 137977
LG	EOG47M0H9 = 137978 - 138501
LG	EOG47M0J4 = 138502 - 138706
LG	EOG47PVR0 = 138707 - 139058
LG	EOG47PVRQ = 139059 - 139275
WAG	EOG47PVS4 = 139276 - 139516
LG	EOG47SQZF = 139517 - 141762
LG	EOG47SQZM = 141763 - 142497
LG	EOG47SQZV = 142498 - 143285
LG	EOG47WM6H = 143286 - 144285
LG	EOG47WM6K = 144286 - 145034
LG	EOG47WM6Z = 145035 - 145711
LG	EOG47WM82 = 145712 - 145838
JTTDCMUT	EOG480GFR = 145839 - 146272
VT	EOG480GFV = 146273 - 147213
LG	EOG480GG7 = 147214 - 147482
JTT	EOG480GG8 = 147483 - 147745
LG	EOG480GGM = 147746 - 147954
JTTDCMUT	EOG480GGX = 147955 - 148117
LG	EOG483BPH = 148118 - 148790
LG	EOG483BPP = 148791 - 149206
JTTDCMUT	EOG483BPQ = 149207 - 149633
JTT	EOG483BQC = 149634 - 149905
JTT	EOG4866XH = 149906 - 150566
JTT	EOG4866Z2 = 150567 - 150874
VT	EOG4866ZS = 150875 - 151053
JTT	EOG489356 = 151054 - 152527
LG	EOG489365 = 152528 - 152738
LG	EOG48936N = 152739 - 152963
LG	EOG489370 = 152964 - 153075
VT	EOG48CZD2 = 153076 - 154307
VT	EOG48CZDG = 154308 - 154765
JTTDCMUT	EOG48CZFJ = 154766 - 155168
LG	EOG48GTNP = 155169 - 155552
WAG	EOG48GTNQ = 155553 - 155950
LG	EOG48GTNR = 155951 - 156354
LG	EOG48GTNW = 156355 - 156687
JTT	EOG48GTP9 = 156688 - 156887
LG	EOG48KPWG = 156888 - 157218
LG	EOG48KPWS = 157219 - 157548
VT	EOG48PK40 = 157549 - 158487
LG	EOG48PK4D = 158488 - 158961
LG	EOG48PK4G = 158962 - 159299
LG	EOG48PK4Z = 159300 - 159516
LG	EOG48PK51 = 159517 - 159722
LG	EOG48PK5H = 159723 - 159865
VT	EOG48SFBZ = 159866 - 160722
JTT	EOG48SFCB = 160723 - 161190
LG	EOG48SFCC = 161191 - 161805
VT	EOG48SFCM = 161806 - 162120
MTZOA	EOG48SFD8 = 162121 - 162271
JTTDCMUT	EOG48SFDC = 162272 - 162485
LG	EOG48W9M9 = 162486 - 162858
LG	EOG48W9MZ = 162859 - 163051
JTTDCMUT	EOG4905TZ = 163052 - 163639
JTTDCMUT	EOG4905V7 = 163640 - 164155
LG	EOG4905VQ = 164156 - 164341
LG	EOG49322M = 164342 - 165488
JTT	EOG49322Q = 165489 - 166400
LG	EOG49323G = 166401 - 166734
LG	EOG49323P = 166735 - 166998
VT	EOG495X9M = 166999 - 167997
VT	EOG495X9P = 167998 - 168696
VT	EOG495X9T = 168697 - 169243
JTT	EOG495XB1 = 169244 - 169648
JTT	EOG495XB5 = 169649 - 170052
LG	EOG495XBQ = 170053 - 170287
JTT	EOG498SJP = 170288 - 171126
VT	EOG498SJR = 171127 - 171760
LG	EOG498SM6 = 171761 - 171882
JTTDCMUT	EOG49CNSJ = 171883 - 172662
LG	EOG49CNT2 = 172663 - 173038
LG	EOG49CNT7 = 173039 - 173341
JTT	EOG49CNTJ = 173342 - 173529
JTTDCMUT	EOG49CNV2 = 173530 - 173681
JTT	EOG49GJ1H = 173682 - 174463
JTT	EOG49GJ1T = 174464 - 174806
LG	EOG49GJ2C = 174807 - 175079
JTT	EOG49GJ2K = 175080 - 175317
JTTDCMUT	EOG49KD8C = 175318 - 176105
LG	EOG49KD8H = 176106 - 176811
LG	EOG49KD8K = 176812 - 177184
LG	EOG49KD96 = 177185 - 177596
JTTDCMUT	EOG49KD9K = 177597 - 177785
JTTDCMUT	EOG49KD9R = 177786 - 177942
LG	EOG49P8H5 = 177943 - 179083
JTTDCMUT	EOG49P8HR = 179084 - 179507
JTT	EOG49P8HT = 179508 - 179891
VT	EOG49P8J2 = 179892 - 180583
LG	EOG49P8JX = 180584 - 180716
LG	EOG49S4R4 = 180717 - 182352
VT	EOG49S4R9 = 182353 - 183083
VT	EOG49S4RG = 183084 - 183501
JTT	EOG49S4RK = 183502 - 183969
LG	EOG49S4RW = 183970 - 184269
LG	EOG49S4SD = 184270 - 184450
WAG	EOG49S4SJ = 184451 - 184607
JTT	EOG49W107 = 184608 - 185482
JTT	EOG49W10Q = 185483 - 185845
JTT	EOG49ZW74 = 185846 - 186775
LG	EOG49ZW7B = 186776 - 187368
VT	EOG49ZW85 = 187369 - 188019
JTT	EOG4B2RG5 = 188020 - 188664
JTT	EOG4B2RGC = 188665 - 189182
LG	EOG4B2RHM = 189183 - 189309
JTT	EOG4B5MQ3 = 189310 - 190022
VT	EOG4B5MQT = 190023 - 190286
JTTDCMUT	EOG4B5MR1 = 190287 - 190579
LG	EOG4B8GZ9 = 190580 - 190952
LG	EOG4BCC5V = 190953 - 191769
LG	EOG4BCC5W = 191770 - 192427
VT	EOG4BCC67 = 192428 - 193053
LG	EOG4BCC6C = 193054 - 193431
LG	EOG4BCC6M = 193432 - 193683
LG	EOG4BCC6Q = 193684 - 193949
VT	EOG4BCC78 = 193950 - 194184
LG	EOG4BG7DZ = 194185 - 194763
LG	EOG4BG7FJ = 194764 - 195085
JTTDCMUT	EOG4BG7GM = 195086 - 195219
VT	EOG4BK3NJ = 195220 - 197002
LG	EOG4BK3NV = 197003 - 197608
LG	EOG4BK3Q7 = 197609 - 197740
JTTDCMUT	EOG4BK3QD = 197741 - 197859
LG	EOG4BNZWJ = 197860 - 198851
VT	EOG4BNZWN = 198852 - 199771
VT	EOG4BNZWP = 199772 - 200319
JTTDCMUT	EOG4BRV4H = 200320 - 201196
JTTDCMUT	EOG4BRV4Q = 201197 - 201668
VT	EOG4BRV4R = 201669 - 202066
LG	EOG4BRV57 = 202067 - 202261
LG	EOG4BRV5B = 202262 - 202615
JTT	EOG4BVQCD = 202616 - 204030
LG	EOG4BVQCF = 204031 - 205149
LG	EOG4BVQCQ = 205150 - 205816
JTT	EOG4BVQDH = 205817 - 206610
LG	EOG4BZKMJ = 206611 - 207241
JTT	EOG4BZKMM = 207242 - 207680
JTT	EOG4C2FV7 = 207681 - 208921
JTT	EOG4C2FVD = 208922 - 209610
VT	EOG4C2FVQ = 209611 - 210111
PMB	EOG4C2FVX = 210112 - 210453
LG	EOG4C2FW3 = 210454 - 210756
LG	EOG4C2FW6 = 210757 - 211054
LG	EOG4C5B3F = 211055 - 211608
LG	EOG4C5B3K = 211609 - 212139
PMB	EOG4C5B4R = 212140 - 212442
VT	EOG4C86B5 = 212443 - 213474
LG	EOG4C86B7 = 213475 - 214335
VT	EOG4C86B8 = 214336 - 214975
LG	EOG4C86BD = 214976 - 215749
JTT	EOG4C86BG = 215750 - 216303
LG	EOG4C86BR = 216304 - 216675
JTTDCMUT	EOG4C86BS = 216676 - 217083
LG	EOG4C86C0 = 217084 - 217333
LG	EOG4C86CB = 217334 - 217514
LG	EOG4CC2K5 = 217515 - 218261
VT	EOG4CC2K6 = 218262 - 218668
LG	EOG4CC2MF = 218669 - 218922
JTTDCMUT	EOG4CC2MR = 218923 - 219037
JTT	EOG4CFXTT = 219038 - 219467
VT	EOG4CFXVG = 219468 - 219860
JTTDCMUT	EOG4CJT28 = 219861 - 220524
LG	EOG4CJT2K = 220525 - 220908
JTT	EOG4CNP8W = 220909 - 221881
LG	EOG4CNP93 = 221882 - 222385
VT	EOG4CNP9X = 222386 - 222604
LG	EOG4CNPB6 = 222605 - 222860
LG	EOG4CNPBM = 222861 - 222959
VT	EOG4CRJHR = 222960 - 225652
LG	EOG4CRJHV = 225653 - 226741
JTTDCMUT	EOG4CRJHX = 226742 - 227529
LG	EOG4CRJJ6 = 227530 - 228051
LG	EOG4CRJJB = 228052 - 228453
LG	EOG4CVDRT = 228454 - 229341
LG	EOG4CVDTD = 229342 - 229534
JTTDCMUT	EOG4CZ90Q = 229535 - 230179
JTT	EOG4CZ914 = 230180 - 230602
LG	EOG4CZ91K = 230603 - 230892
LG	EOG4CZ91V = 230893 - 231122
LG	EOG4CZ920 = 231123 - 231288
JTTDCMUT	EOG4CZ928 = 231289 - 231405
LG	EOG4D257W = 231406 - 231921
JTT	EOG4D258F = 231922 - 232227
JTTDCMUT	EOG4D258S = 232228 - 232519
JTT	EOG4D51GH = 232520 - 233291
LG	EOG4D51GK = 233292 - 233994
VT	EOG4D51GV = 233995 - 234387
LG	EOG4D51H8 = 234388 - 234771
JTT	EOG4D51J1 = 234772 - 234900
VT	EOG4D7WQF = 234901 - 236062
JTT	EOG4D7WQG = 236063 - 236808
JTT	EOG4D7WQP = 236809 - 237380
WAG	EOG4D7WR0 = 237381 - 237776
WAG	EOG4D7WRW = 237777 - 237946
LG	EOG4DBS0Q = 237947 - 238161
WAG	EOG4DBS0V = 238162 - 238346
LG	EOG4DFN69 = 238347 - 239392
JTT	EOG4DFN6C = 239393 - 240455
LG	EOG4DFN6P = 240456 - 240946
LG	EOG4DFN6W = 240947 - 241366
LG	EOG4DFN74 = 241367 - 241673
LG	EOG4DFN7R = 241674 - 241844
LG	EOG4DJHF5 = 241845 - 243937
LG	EOG4DJHG2 = 243938 - 244286
LG	EOG4DNCP9 = 244287 - 245004
LG	EOG4DNCPR = 245005 - 245364
LG	EOG4DNCQC = 245365 - 245572
LG	EOG4DR7X7 = 245573 - 246393
JTT	EOG4DV456 = 246394 - 247092
LG	EOG4DV45T = 247093 - 247441
LG	EOG4DV46Q = 247442 - 247565
LG	EOG4DZ0CZ = 247566 - 248376
JTT	EOG4DZ0DJ = 248377 - 248786
JTT	EOG4DZ0DP = 248787 - 249640
LG	EOG4F1VN3 = 249641 - 250317
LG	EOG4F1VN8 = 250318 - 250702
LG	EOG4F1VN9 = 250703 - 251078
LG	EOG4F1VNH = 251079 - 251438
JTTDCMUT	EOG4F1VP2 = 251439 - 251655
DCMUT	EOG4F1VP6 = 251656 - 251879
JTTDCMUT	EOG4F1VPF = 251880 - 251965
JTT	EOG4F4QVV = 251966 - 252895
LG	EOG4F4QW2 = 252896 - 253398
LG	EOG4F4QW3 = 253399 - 253923
LG	EOG4F4QX0 = 253924 - 254262
LG	EOG4F4QX7 = 254263 - 254439
VT	EOG4F7M3R = 254440 - 255125
VT	EOG4F7M42 = 255126 - 255764
VT	EOG4FBGBM = 255765 - 257398
JTT	EOG4FBGBT = 257399 - 258180
LG	EOG4FBGCB = 258181 - 258542
LG	EOG4FBGCG = 258543 - 258890
LG	EOG4FBGCM = 258891 - 259202
LG	EOG4FFBM8 = 259203 - 259504
LG	EOG4FJ6TH = 259505 - 261931
LG	EOG4FJ6TJ = 261932 - 262898
LG	EOG4FJ6TS = 262899 - 263498
JTT	EOG4FJ6VQ = 263499 - 263702
LG	EOG4FJ6VS = 263703 - 263902
LG	EOG4FN333 = 263903 - 264298
LG	EOG4FN33K = 264299 - 264559
VT	EOG4FQZ9F = 264560 - 265605
LG	EOG4FQZBH = 265606 - 265845
LG	EOG4FQZBQ = 265846 - 266218
LG	EOG4FQZBS = 266219 - 266407
LG	EOG4FTTJJ = 266408 - 267027
VT	EOG4FTTKH = 267028 - 267475
VT	EOG4FTTKP = 267476 - 267853
VT	EOG4FXPS8 = 267854 - 268835
VT	EOG4FXPSJ = 268836 - 269319
LG	EOG4FXPSK = 269320 - 269844
LG	EOG4FXPT9 = 269845 - 270109
LG	EOG4FXPTJ = 270110 - 270294
LG	EOG4FXPV6 = 270295 - 270386
VT	EOG4G1K15 = 270387 - 271467
VT	EOG4G1K16 = 271468 - 272414
JTT	EOG4G1K18 = 272415 - 273412
VT	EOG4G1K1B = 273413 - 274340
JTTDCMUT	EOG4G4F87 = 274341 - 275091
LG	EOG4G4F92 = 275092 - 275325
LG	EOG4G79H2 = 275326 - 277316
JTT	EOG4G79H4 = 277317 - 278448
VT	EOG4G79HH = 278449 - 278951
LG	EOG4G79HN = 278952 - 279404
LG	EOG4G79JG = 279405 - 279647
JTT	EOG4GB5QX = 279648 - 280831
VT	EOG4GB5R1 = 280832 - 281641
LG	EOG4GB5R7 = 281642 - 282248
LG	EOG4GB5R8 = 282249 - 282886
LG	EOG4GB5RK = 282887 - 283196
JTT	EOG4GB5RX = 283197 - 283504
LG	EOG4GB5RZ = 283505 - 283758
LG	EOG4GB5S4 = 283759 - 283999
JTTDCMUT	EOG4GB5S9 = 284000 - 284169
JTT	EOG4GF1ZX = 284170 - 284873
VT	EOG4GF205 = 284874 - 285393
LG	EOG4GF21C = 285394 - 285579
JTT	EOG4GHX70 = 285580 - 286296
LG	EOG4GHX74 = 286297 - 286798
LG	EOG4GHX78 = 286799 - 287284
LG	EOG4GHX7C = 287285 - 287715
VT	EOG4GHX7M = 287716 - 288221
LG	EOG4GHX7Q = 288222 - 288520
LG	EOG4GHX81 = 288521 - 288701
JTT	EOG4GMSFR = 288702 - 289781
LG	EOG4GMSGN = 289782 - 290101
JTT	EOG4GQNQ9 = 290102 - 290494
LG	EOG4GQNQJ = 290495 - 290800
JTT	EOG4GQNQQ = 290801 - 291110
JTTDCMUT	EOG4GQNQV = 291111 - 291335
WAG	EOG4GQNR6 = 291336 - 291532
WAG	EOG4GTHXS = 291533 - 292258
JTT	EOG4GTHXT = 292259 - 292722
LG	EOG4GTHZZ = 292723 - 292916
JTT	EOG4GXD5H = 292917 - 294650
LG	EOG4GXD6X = 294651 - 294831
JTT	EOG4H18DG = 294832 - 296888
LG	EOG4H18DN = 296889 - 297688
LG	EOG4H18F0 = 297689 - 298084
LG	EOG4H18F7 = 298085 - 298432
VT	EOG4H18FP = 298433 - 298999
LG	EOG4H18FV = 299000 - 299207
VT	EOG4H44NH = 299208 - 299850
LG	EOG4H44NZ = 299851 - 300261
LG	EOG4H44PB = 300262 - 300581
LG	EOG4H44PZ = 300582 - 300729
VT	EOG4H70WH = 300730 - 301275
LG	EOG4H70WN = 301276 - 301856
VT	EOG4H70X6 = 301857 - 302263
VT	EOG4H9W48 = 302264 - 303296
LG	EOG4H9W4P = 303297 - 303691
LG	EOG4H9W5J = 303692 - 303894
WAG	EOG4HDRCN = 303895 - 304318
JTT	EOG4HHMM3 = 304319 - 306341
LG	EOG4HHMN3 = 306342 - 306918
LG	EOG4HHMN7 = 306919 - 307211
VT	EOG4HMGV9 = 307212 - 307811
JTT	EOG4HMGW0 = 307812 - 308068
VT	EOG4HMGWP = 308069 - 308222
JTT	EOG4HQC34 = 308223 - 308969
VT	EOG4HQC39 = 308970 - 309691
LG	EOG4HQC3C = 309692 - 310174
LG	EOG4HQC3Z = 310175 - 310574
JTT	EOG4HQC4F = 310575 - 310786
LG	EOG4HQC4T = 310787 - 310899
JTT	EOG4HT7CC = 310900 - 311069
LG	EOG4HX3JW = 311070 - 311922
LG	EOG4HX3KF = 311923 - 312262
LG	EOG4HX3M8 = 312263 - 312476
PMB	EOG4J0ZSX = 312477 - 312777
LG	EOG4J0ZV8 = 312778 - 312977
JTT	EOG4J0ZVF = 312978 - 313110
VT	EOG4J3V22 = 313111 - 313648
JTT	EOG4J3V2T = 313649 - 313894
LG	EOG4J3V3D = 313895 - 313987
VT	EOG4J6Q8M = 313988 - 315080
BLOSUM62	EOG4J6Q9J = 315081 - 315343
LG	EOG4J9KHT = 315344 - 315986
VT	EOG4J9KHW = 315987 - 316580
LG	EOG4J9KK6 = 316581 - 316747
VT	EOG4JDFT3 = 316748 - 316959
VT	EOG4JHB0H = 316960 - 318087
LG	EOG4JHB1Z = 318088 - 318216
LG	EOG4JM67D = 318217 - 319269
LG	EOG4JM67H = 319270 - 320083
LG	EOG4JM68T = 320084 - 320308
LG	EOG4JM68W = 320309 - 320496
LG	EOG4JM695 = 320497 - 320660
VT	EOG4JQ2GH = 320661 - 321216
LG	EOG4JQ2GV = 321217 - 321577
JTTDCMUT	EOG4JQ2H7 = 321578 - 321893
JTT	EOG4JSXQ6 = 321894 - 323602
LG	EOG4JSXQF = 323603 - 324491
LG	EOG4JSXQT = 324492 - 324909
VT	EOG4JSXR1 = 324910 - 325206
LG	EOG4JSXRB = 325207 - 325614
LG	EOG4JWSZ6 = 325615 - 326812
LG	EOG4JWSZD = 326813 - 327457
VT	EOG4JWSZP = 327458 - 327937
LG	EOG4JWT03 = 327938 - 328227
JTTDCMUT	EOG4K0P66 = 328228 - 329092
LG	EOG4K0P69 = 329093 - 329577
JTT	EOG4K0P6P = 329578 - 329866
LG	EOG4K0P73 = 329867 - 330146
JTT	EOG4K3JFV = 330147 - 330500
DAYHOFF	EOG4K3JG2 = 330501 - 330750
LG	EOG4K3JG5 = 330751 - 330998
VT	EOG4K6DP0 = 330999 - 332235
LG	EOG4K6DPG = 332236 - 332662
LG	EOG4K6DPN = 332663 - 333086
LG	EOG4K6DPW = 333087 - 333427
JTTDCMUT	EOG4K6DQF = 333428 - 333569
JTTDCMUT	EOG4K98WX = 333570 - 335538
LG	EOG4K98XD = 335539 - 336035
JTTDCMUT	EOG4K98XS = 336036 - 336267
LG	EOG4K98Z2 = 336268 - 336559
LG	EOG4KD54S = 336560 - 337392
LG	EOG4KD552 = 337393 - 338115
LG	EOG4KH1DV = 338116 - 338571
WAG	EOG4KKWN1 = 338572 - 339162
LG	EOG4KKWNJ = 339163 - 339906
LG	EOG4KKWP5 = 339907 - 340075
LG	EOG4KKWP7 = 340076 - 340259
VT	EOG4KPRVW = 340260 - 340848
LG	EOG4KPRWD = 340849 - 341243
LG	EOG4KPRWQ = 341244 - 341526
JTT	EOG4KPRWW = 341527 - 341754
JTT	EOG4KPRX8 = 341755 - 341868
LG	EOG4KSN49 = 341869 - 342169
LG	EOG4KWHC9 = 342170 - 342534
LG	EOG4KWHCN = 342535 - 342747
VT	EOG4KWHCQ = 342748 - 343264
JTT	EOG4KWHD5 = 343265 - 343409
LG	EOG4M0CKD = 343410 - 345495
LG	EOG4M0CN0 = 345496 - 345766
LG	EOG4M0CN6 = 345767 - 345919
VT	EOG4M37V5 = 345920 - 346418
LG	EOG4M90B3 = 346419 - 346713
LG	EOG4MCVJ4 = 346714 - 347715
JTT	EOG4MGQS4 = 347716 - 348757
JTT	EOG4MGQS6 = 348758 - 349531
LG	EOG4MGQSB = 349532 - 350127
LG	EOG4MGQSF = 350128 - 350590
LG	EOG4MGQT0 = 350591 - 350992
LG	EOG4MGQT1 = 350993 - 351300
JTT	EOG4MGQT7 = 351301 - 351512
JTT	EOG4MGQTD = 351513 - 351808
JTT	EOG4MKM1B = 351809 - 352290
LG	EOG4MKM1R = 352291 - 352679
JTT	EOG4MPG8H = 352680 - 353058
LG	EOG4MSBHH = 353059 - 353556
WAG	EOG4MSBJ0 = 353557 - 353858
LG	EOG4MSBJK = 353859 - 354018
VT	EOG4MW6QW = 354019 - 355003
JTT	EOG4MW6R6 = 355004 - 355485
LG	EOG4MW6RP = 355486 - 355741
LG	EOG4MW6RQ = 355742 - 356003
VT	EOG4N02ZQ = 356004 - 357132
LG	EOG4N2Z6T = 357133 - 358055
JTT	EOG4N2Z6X = 358056 - 358529
VT	EOG4N2Z7D = 358530 - 358831
LG	EOG4N2Z85 = 358832 - 358977
LG	EOG4N5TFX = 358978 - 359483
PMB	EOG4N5TG2 = 359484 - 359983
JTT	EOG4N5TGQ = 359984 - 360497
JTT	EOG4N5TH5 = 360498 - 360621
LG	EOG4N5THC = 360622 - 360761
JTTDCMUT	EOG4N8PQ4 = 360762 - 361151
LG	EOG4N8PQJ = 361152 - 361489
JTT	EOG4N8PQK = 361490 - 361783
WAG	EOG4N8PQZ = 361784 - 361974
LG	EOG4N8PR5 = 361975 - 362122
VT	EOG4NCJZ9 = 362123 - 362436
LG	EOG4NCJZC = 362437 - 362671
JTT	EOG4NGF5D = 362672 - 364116
LG	EOG4NGF6C = 364117 - 364343
LG	EOG4NGF6S = 364344 - 364542
LG	EOG4NGF6V = 364543 - 364715
JTT	EOG4NK9DD = 364716 - 365742
VT	EOG4NK9DS = 365743 - 366143
LG	EOG4NK9F3 = 366144 - 366607
LG	EOG4NP5NG = 366608 - 367150
LG	EOG4NP5P9 = 367151 - 367379
WAG	EOG4NP5PB = 367380 - 367609
JTT	EOG4NS1W7 = 367610 - 369176
JTT	EOG4NS1XD = 369177 - 369444
JTT	EOG4NS1XS = 369445 - 369618
LG	EOG4NVX4W = 369619 - 369923
LG	EOG4NVX56 = 369924 - 370169
JTTDCMUT	EOG4NVX5Q = 370170 - 370308
LG	EOG4NZSD1 = 370309 - 370555
JTTDCMUT	EOG4P2NM8 = 370556 - 371187
JTT	EOG4P2NMH = 371188 - 371639
VT	EOG4P2NN4 = 371640 - 371845
VT	EOG4P5HVG = 371846 - 372261
JTTDCMUT	EOG4P5HW4 = 372262 - 372479
LG	EOG4P8D2Z = 372480 - 373192
JTTDCMUT	EOG4P8D41 = 373193 - 373344
LG	EOG4PC89X = 373345 - 374010
LG	EOG4PC8B4 = 374011 - 374577
LG	EOG4PC8BD = 374578 - 374916
LG	EOG4PC8C3 = 374917 - 375102
LG	EOG4PC8C8 = 375103 - 375263
VT	EOG4PK0SN = 375264 - 376287
LG	EOG4PK0SS = 376288 - 376976
PMB	EOG4PK0ST = 376977 - 377408
JTT	EOG4PK0SX = 377409 - 378026
LG	EOG4PK0TN = 378027 - 378231
LG	EOG4PK0V8 = 378232 - 378427
VT	EOG4PNW24 = 378428 - 378845
JTTDCMUT	EOG4PNW35 = 378846 - 378986
LG	EOG4PRR8W = 378987 - 379388
LG	EOG4PVMHD = 379389 - 380296
JTT	EOG4PVMHF = 380297 - 381131
PMB	EOG4PVMHP = 381132 - 381323
JTTDCMUT	EOG4PVMJ5 = 381324 - 381630
LG	EOG4PVMJ8 = 381631 - 381925
VT	EOG4PVMJK = 381926 - 382121
LG	EOG4PZGRB = 382122 - 383497
JTT	EOG4PZGS6 = 383498 - 383727
LG	EOG4Q2C0B = 383728 - 385065
LG	EOG4Q2C0S = 385066 - 385474
LG	EOG4Q5782 = 385475 - 385900
LG	EOG4Q5784 = 385901 - 386167
LG	EOG4Q5791 = 386168 - 386251
VT	EOG4Q83G7 = 386252 - 387269
JTTDCMUT	EOG4Q83GM = 387270 - 387710
LG	EOG4Q83H2 = 387711 - 387999
JTT	EOG4Q83HR = 388000 - 388153
JTT	EOG4QBZQ6 = 388154 - 388800
JTT	EOG4QBZQB = 388801 - 389592
LG	EOG4QBZQJ = 389593 - 389992
JTT	EOG4QBZQN = 389993 - 390320
LG	EOG4QFTZ3 = 390321 - 390976
LG	EOG4QFTZ5 = 390977 - 391674
PMB	EOG4QFTZK = 391675 - 392064
LG	EOG4QFTZR = 392065 - 392382
LG	EOG4QFTZT = 392383 - 392708
LG	EOG4QFTZX = 392709 - 392959
LG	EOG4QFV0H = 392960 - 393106
VT	EOG4QJQ6C = 393107 - 393638
LG	EOG4QJQ70 = 393639 - 393973
LG	EOG4QJQ76 = 393974 - 394127
LG	EOG4QNKF1 = 394128 - 394695
LG	EOG4QNKF8 = 394696 - 395352
LG	EOG4QNKFW = 395353 - 395622
LG	EOG4QNKG0 = 395623 - 395902
JTTDCMUT	EOG4QNKG1 = 395903 - 396163
JTT	EOG4QV9XS = 396164 - 396362
LG	EOG4QV9Z1 = 396363 - 396604
VT	EOG4QZ64T = 396605 - 397282
LG	EOG4R4XN6 = 397283 - 397804
LG	EOG4R4XPD = 397805 - 397895
VT	EOG4R7SVF = 397896 - 400763
VT	EOG4R7SW7 = 400764 - 401153
VT	EOG4RBP3H = 401154 - 401842
VT	EOG4RBP47 = 401843 - 402253
LG	EOG4RBP48 = 402254 - 402594
LG	EOG4RBP4W = 402595 - 402798
LG	EOG4RFJBN = 402799 - 403364
CPREV	EOG4RFJCR = 403365 - 403515
LG	EOG4RFJCT = 403516 - 403672
LG	EOG4RFJD3 = 403673 - 403800
LG	EOG4RJDK9 = 403801 - 404895
JTTDCMUT	EOG4RJDKT = 404896 - 405372
LG	EOG4RJDMF = 405373 - 405615
LG	EOG4RJDMS = 405616 - 405778
LG	EOG4RJDMX = 405779 - 405956
JTT	EOG4RN8TB = 405957 - 406704
LG	EOG4RN8V4 = 406705 - 406932
JTT	EOG4RN8V5 = 406933 - 407230
VT	EOG4RN8W3 = 407231 - 407354
VT	EOG4RR52B = 407355 - 408214
VT	EOG4RR52Q = 408215 - 408612
LG	EOG4RR53D = 408613 - 408802
LG	EOG4RR53N = 408803 - 408973
JTT	EOG4RV197 = 408974 - 409836
LG	EOG4RV19S = 409837 - 410120
LG	EOG4RV1BH = 410121 - 410298
LG	EOG4RXWJS = 410299 - 410804
LG	EOG4RXWJW = 410805 - 411127
JTT	EOG4S1RRW = 411128 - 412264
VT	EOG4S1RS2 = 412265 - 413080
LG	EOG4S1RTC = 413081 - 413247
VT	EOG4S4N0V = 413248 - 416321
LG	EOG4S4N0W = 416322 - 417489
BLOSUM62	EOG4S4N17 = 417490 - 417683
LG	EOG4S4N1F = 417684 - 418078
LG	EOG4S7H7S = 418079 - 419680
JTT	EOG4S7H7V = 419681 - 420554
LG	EOG4S7H8D = 420555 - 420913
LG	EOG4S7H8F = 420914 - 421319
WAG	EOG4S7H8T = 421320 - 421567
VT	EOG4SBCGT = 421568 - 422616
VT	EOG4SBCHK = 422617 - 422947
JTT	EOG4SF7R6 = 422948 - 423469
LG	EOG4SF7RK = 423470 - 423782
LG	EOG4SF7S1 = 423783 - 424123
LG	EOG4SF7S7 = 424124 - 424238
VT	EOG4SJ3ZM = 424239 - 425320
VT	EOG4SJ3ZN = 425321 - 426679
LG	EOG4SJ406 = 426680 - 427403
LG	EOG4SJ418 = 427404 - 427539
LG	EOG4SN06S = 427540 - 428026
JTT	EOG4SN078 = 428027 - 428339
LG	EOG4SN07Z = 428340 - 428554
DAYHOFF	EOG4SN089 = 428555 - 428661
VT	EOG4SQVFH = 428662 - 429275
LG	EOG4SQVFN = 429276 - 430077
JTT	EOG4SQVFR = 430078 - 430833
LG	EOG4SQVGB = 430834 - 431085
VT	EOG4SQVH1 = 431086 - 431210
LG	EOG4STQPH = 431211 - 431997
LG	EOG4STQPQ = 431998 - 432514
VT	EOG4STQQM = 432515 - 432709
LG	EOG4STQR3 = 432710 - 432830
JTT	EOG4SXKXB = 432831 - 433872
JTTDCMUT	EOG4SXKZ2 = 433873 - 434170
VT	EOG4T1G64 = 434171 - 434356
LG	EOG4T1G6B = 434357 - 434616
LG	EOG4T4BDH = 434617 - 435554
LG	EOG4T4BDK = 435555 - 435952
JTT	EOG4T4BDV = 435953 - 436296
VT	EOG4T76N5 = 436297 - 436841
VT	EOG4TB2W2 = 436842 - 437974
LG	EOG4TB2WN = 437975 - 438275
JTTDCMUT	EOG4TB2WP = 438276 - 438669
VT	EOG4TDZ3Z = 438670 - 439967
WAG	EOG4TDZ5J = 439968 - 440189
LG	EOG4THTCM = 440190 - 440477
LG	EOG4THTD9 = 440478 - 440709
JTTDCMUT	EOG4TMPKT = 440710 - 441696
LG	EOG4TMPMD = 441697 - 442143
JTT	EOG4TQJW1 = 442144 - 442505
VT	EOG4TTF2Q = 442506 - 443377
LG	EOG4TTF2T = 443378 - 443954
LG	EOG4TTF2V = 443955 - 444616
VT	EOG4TX99J = 444617 - 446451
VT	EOG4TX99Q = 446452 - 447451
LG	EOG4TX9BB = 447452 - 447766
VT	EOG4V15JZ = 447767 - 448200
LG	EOG4V15K0 = 448201 - 448954
LG	EOG4V15M1 = 448955 - 449160
JTT	EOG4V41SF = 449161 - 450718
JTT	EOG4V41SP = 450719 - 451186
LG	EOG4V41T1 = 451187 - 451533
JTT	EOG4V41V2 = 451534 - 451695
LG	EOG4V6X1Q = 451696 - 452273
LG	EOG4V6X21 = 452274 - 452716
LG	EOG4V6X23 = 452717 - 453062
JTT	EOG4V6X24 = 453063 - 453531
JTT	EOG4V6X2J = 453532 - 453733
LG	EOG4V6X31 = 453734 - 453881
LG	EOG4V6X36 = 453882 - 453999
LG	EOG4V9S8J = 454000 - 454823
JTT	EOG4V9S93 = 454824 - 455175
LG	EOG4VHHRG = 455176 - 455663
LG	EOG4VHHSK = 455664 - 455998
VT	EOG4VHHSR = 455999 - 456107
LG	EOG4VQ872 = 456108 - 457200
JTT	EOG4VQ87G = 457201 - 457622
VT	EOG4VQ87R = 457623 - 457981
VT	EOG4VT4G0 = 457982 - 458838
JTTDCMUT	EOG4VT4G6 = 458839 - 459371
LG	EOG4W0VXW = 459372 - 460395
LG	EOG4W0VZ3 = 460396 - 461080
LG	EOG4W0VZH = 461081 - 461514
LG	EOG4W0VZX = 461515 - 461791
JTT	EOG4W3R60 = 461792 - 462497
LG	EOG4W3R70 = 462498 - 462703
VT	EOG4W6MDX = 462704 - 463343
LG	EOG4W6MG5 = 463344 - 463490
JTT	EOG4W9GNM = 463491 - 465122
JTT	EOG4W9GNP = 465123 - 466239
LG	EOG4WDBWQ = 466240 - 467048
VT	EOG4WDBWX = 467049 - 467575
LG	EOG4WDBX1 = 467576 - 467997
LG	EOG4WDBX3 = 467998 - 468367
JTT	EOG4WDBXF = 468368 - 468658
LG	EOG4WH74S = 468659 - 469286
LG	EOG4WH753 = 469287 - 469603
LG	EOG4WH75Q = 469604 - 469810
VT	EOG4WM3CP = 469811 - 470688
JTT	EOG4WM3CX = 470689 - 471047
LG	EOG4WM3DG = 471048 - 471316
LG	EOG4WM3F2 = 471317 - 471440
JTT	EOG4WPZMH = 471441 - 472202
LG	EOG4WPZMR = 472203 - 472623
VT	EOG4WPZNB = 472624 - 473026
JTT	EOG4WSTVS = 473027 - 473462
JTTDCMUT	EOG4WSTWJ = 473463 - 473681
LG	EOG4WWQ3D = 473682 - 474308
LG	EOG4WWQ3W = 474309 - 474700
LG	EOG4WWQ3Z = 474701 - 475041
JTT	EOG4WWQ4X = 475042 - 475170
VT	EOG4WWQ51 = 475171 - 475290
VT	EOG4X0KB4 = 475291 - 476502
VT	EOG4X0KBT = 476503 - 477158
LG	EOG4X0KD1 = 477159 - 477271
LG	EOG4X3FKF = 477272 - 477785
LG	EOG4X3FKN = 477786 - 478149
JTT	EOG4X3FKR = 478150 - 478531
LG	EOG4X69TT = 478532 - 478859
JTT	EOG4X69VH = 478860 - 479051
JTTDCMUT	EOG4X9622 = 479052 - 479777
JTT	EOG4X9626 = 479778 - 480745
VT	EOG4X9628 = 480746 - 481144
LG	EOG4X963K = 481145 - 481276
VT	EOG4XD293 = 481277 - 482923
LG	EOG4XD29W = 482924 - 483197
LG	EOG4XD2BD = 483198 - 483376
JTT	EOG4XGXHT = 483377 - 484908
LG	EOG4XGXHZ = 484909 - 485805
VT	EOG4XGXJV = 485806 - 486116
LG	EOG4XKSRT = 486117 - 487157
LG	EOG4XKSS9 = 487158 - 487600
LG	EOG4XKSSR = 487601 - 487939
JTT	EOG4XKSSV = 487940 - 488220
VT	EOG4XPP0S = 488221 - 488640
JTT	EOG4XSJ7M = 488641 - 490203
JTT	EOG4XWDHQ = 490204 - 490406
JTT	EOG4Z08QN = 490407 - 490925
LG	EOG4Z08R1 = 490926 - 491595
VT	EOG4Z34ZD = 491596 - 493194
VT	EOG4Z6174 = 493195 - 493589
LG	EOG4Z617W = 493590 - 493809
LG	EOG4Z8WFR = 493810 - 494301
LG	EOG4ZCRPM = 494302 - 494792
JTT	EOG4ZCRQ1 = 494793 - 495088
LG	EOG4ZCRQC = 495089 - 495359
LG	EOG4ZGMX8 = 495360 - 496017
VT	EOG4ZGMXD = 496018 - 496526
JTT	EOG4ZGMXF = 496527 - 496921
JTTDCMUT	EOG4ZGMXK = 496922 - 497364
LG	EOG4ZGMXV = 497365 - 497742
VT	EOG4ZKH5D = 497743 - 498185
LG	EOG4ZKH62 = 498186 - 498467
JTT	EOG4ZPCF3 = 498468 - 498759
JTT	EOG4ZS7MZ = 498760 - 500031
LG	EOG4ZS7N0 = 500032 - 501038
JTT	EOG4ZS7N2 = 501039 - 501726
LG	EOG4ZS7N4 = 501727 - 502278
JTT	EOG4ZS7N6 = 502279 - 502772
PMB	EOG4ZS7NF = 502773 - 503057
JTT	EOG4ZW3VW = 503058 - 504040
LG	EOG4ZW3WB = 504041 - 504514
VT	EOG4ZW3X0 = 504515 - 505094
JTT	EOG4ZW3X7 = 505095 - 505528
